# Supplementary material for: 1,5-Bis(4-chloro­phen­yl)-3-(2-thien­yl)pentane-1,5-dione
Source: Acta Crystallogr Sect E Struct Rep Online. 2008 Nov 26;64(Pt 12):o2454. doi: 10.1107/S1600536808038993 (PMC2959928; doi:10.1107/S1600536808038993)
Supplement: Supplementary file 1 [file e-64-o2454-sup1.cif]

##############################################################################
###                                                                        ###
###        Electronic paper (Acta Crystallographica Section E)             ###
###                                                                        ###
##############################################################################
#                                                                            #
# This CIF contains the data in a paper accepted for publication in Acta     #
# Crystallographica Section E. It conforms to the requirements of Notes      #
# for Authors for Section E, and has been peer reviewed under the auspices   #
# of the IUCr Commission on Journals.                                        #
#                                                                            #
# Full details of the Crystallographic Information File format               #
# are given in the paper "The Crystallographic Information File (CIF):       #
# a New Standard Archive File for Crystallography" by S. R. Hall, F. H.      #
# Allen and I. D. Brown [Acta Cryst. (1991), A47, 655-685].                  #
#                                                                            #
# The current version of the core CIF dictionary is obtainable from          #
# ftp://ftp.iucr.org/pub/cif_core.dic. The current version number is 2.4.    #
#                                                                            #
# Software is freely available for graphical display of the structure(s) in  #
# this CIF.  For information consult the CIF home page http://www.iucr.org/  #
# cif/home.html                                                              #
#                                                                            #
# This file may be used for bona fide research purposes within the           #
# scientific community so long as proper attribution is given to the journal # 
# article from which it was obtained.                                        #
#                                                                            #
##############################################################################
                                             
data_I
_audit_creation_method     SHELXL-97
_chemical_name_systematic
;
1,5-Bis(4-chlorophenyl)-3-(2-thienyl)pentane-1,5-dione
;
_chemical_name_common     ?
_chemical_formula_moiety     'C21 H16 Cl2 O2 S'
_chemical_formula_sum     'C21 H16 Cl2 O2 S'
_chemical_formula_iupac     'C21 H16 Cl2 O2 S'
_chemical_formula_weight     403.30
_chemical_melting_point     ?
_symmetry_cell_setting     'Orthorhombic'
_symmetry_space_group_name_H-M     'P n a 21'
loop_
    _symmetry_equiv_pos_as_xyz
    'x, y, z'
    '-x, -y, z+1/2'
    'x+1/2, -y+1/2, z'
    '-x+1/2, y+1/2, z+1/2'
_cell_length_a     7.148(3)
_cell_length_b     14.128(6)
_cell_length_c     19.371(8)
_cell_angle_alpha     90.00
_cell_angle_beta     90.00
_cell_angle_gamma     90.00
_cell_volume     1956.3(14)
_cell_formula_units_Z     4
_cell_measurement_reflns_used     1035
_cell_measurement_theta_min     2.884
_cell_measurement_theta_max     18.077
_cell_measurement_temperature     298(2)
_exptl_crystal_description     block
_exptl_crystal_colour     colourless
_exptl_crystal_size_max     0.50
_exptl_crystal_size_mid     0.18
_exptl_crystal_size_min     0.15
_exptl_crystal_density_diffrn     1.369
_exptl_crystal_density_meas     ?
_exptl_crystal_density_method     'not measured'
_exptl_crystal_F_000     832
_exptl_absorpt_coefficient_mu     0.451
_exptl_absorpt_correction_type     multi-scan
_exptl_absorpt_process_details     '(SADABS; Sheldrick, 1996)'
_exptl_absorpt_correction_T_min     0.8060
_exptl_absorpt_correction_T_max     0.9355
_exptl_special_details
;
;
_diffrn_ambient_temperature     298(2)
_diffrn_radiation_type     MoK\a
_diffrn_radiation_wavelength     0.71073
_diffrn_radiation_source     'fine-focus sealed tube'
_diffrn_radiation_monochromator     graphite
_diffrn_measurement_device_type     'Bruker SMART CCD area-detector'
_diffrn_measurement_method     '\f and \w'
_diffrn_detector_area_resol_mean     ?
_diffrn_reflns_number     9549
_diffrn_reflns_av_R_equivalents     0.0965
_diffrn_reflns_av_sigmaI/netI     0.2130
_diffrn_reflns_theta_min     1.78
_diffrn_reflns_theta_max     25.00
_diffrn_reflns_theta_full     25.00
_diffrn_measured_fraction_theta_max     0.998
_diffrn_measured_fraction_theta_full     0.998
_diffrn_reflns_limit_h_min     -8
_diffrn_reflns_limit_h_max     8
_diffrn_reflns_limit_k_min     -16
_diffrn_reflns_limit_k_max     13
_diffrn_reflns_limit_l_min     -22
_diffrn_reflns_limit_l_max     23
_diffrn_standards_number     ?
_diffrn_standards_interval_count     ?
_diffrn_standards_interval_time     ?
_diffrn_standards_decay_%     ?
_refine_special_details
;
Refinement of <i>F</i>^2^ against ALL reflections. The weighted <i>R</i>-factor
<i>wR</i> and goodness of fit <i>S</i> are based on <i>F</i>^2^, conventional
<i>R</i>-factors <i>R</i> are based on <i>F</i>, with <i>F</i> set to zero for
negative <i>F</i>^2^. The threshold expression of <i>F</i>^2^ >
\s(<i>F</i>^2^) is used only for calculating <i>R</i>-factors(gt) <i>etc</i>.
and is not relevant to the choice of reflections for refinement.
<i>R</i>-factors based on <i>F</i>^2^ are statistically about twice as large
as those based on <i>F</i>, and <i>R</i>- factors based on ALL data will be
even larger.
;
_reflns_number_total     3430
_reflns_number_gt     1466
_reflns_threshold_expression     I>2\s(I)
_refine_ls_structure_factor_coef     Fsqd
_refine_ls_matrix_type     full
_refine_ls_R_factor_all     0.1721
_refine_ls_R_factor_gt     0.0597
_refine_ls_wR_factor_gt     0.1569
_refine_ls_wR_factor_ref     0.2480
_refine_ls_goodness_of_fit_ref     1.007
_refine_ls_restrained_S_all     1.003
_refine_ls_number_reflns     3430
_refine_ls_number_parameters     274
_refine_ls_number_restraints     93
_refine_ls_hydrogen_treatment     constr
_refine_ls_weighting_scheme     calc
_refine_ls_weighting_details     'calc w=1/[\s^2^(Fo^2^)]'
_atom_sites_solution_hydrogens     geom
_atom_sites_solution_primary     direct
_atom_sites_solution_secondary     difmap
_refine_ls_shift/su_max     0.049
_refine_ls_shift/su_mean     0.004
_refine_diff_density_max     0.218
_refine_diff_density_min     -0.237
_refine_ls_extinction_method     'SHELXL97 (Sheldrick, 2008)'
_refine_ls_extinction_coef     0.007(3)
_refine_ls_extinction_expression
                                  'Fc^*^=kFc[1+0.001xFc^2^\l^3^/sin(2\q)]^-1/4^'
_refine_ls_abs_structure_details     'Flack (1983); 1650 Friedel pairs'
_refine_ls_abs_structure_Flack     0.37(19)
loop_
    _atom_type_symbol
    _atom_type_description
    _atom_type_scat_dispersion_real
    _atom_type_scat_dispersion_imag
    _atom_type_scat_source
    'C' 'C' 0.0033 0.0016
                         'International Tables Vol C Tables 4.2.6.8 and 6.1.1.4'
    'H' 'H' 0.0000 0.0000
                         'International Tables Vol C Tables 4.2.6.8 and 6.1.1.4'
    'S' 'S' 0.1246 0.1234
                         'International Tables Vol C Tables 4.2.6.8 and 6.1.1.4'
    'O' 'O' 0.0106 0.0060
                         'International Tables Vol C Tables 4.2.6.8 and 6.1.1.4'
    'Cl' 'Cl' 0.1484 0.1585
                         'International Tables Vol C Tables 4.2.6.8 and 6.1.1.4'
_computing_data_collection     'SMART (Siemens, 1996)'
_computing_cell_refinement     'SMART (Siemens, 1996)'
_computing_data_reduction     'SAINT (Siemens, 1996)'
_computing_structure_solution     'SHELXS97 (Sheldrick, 2008)'
_computing_structure_refinement     'SHELXL97 (Sheldrick, 2008)'
_computing_molecular_graphics     'SHELXTL (Sheldrick, 2008)'
_computing_publication_material     'SHELXTL (Sheldrick, 2008)'
loop_
    _atom_site_type_symbol
    _atom_site_label
    _atom_site_fract_x
    _atom_site_fract_y
    _atom_site_fract_z
    _atom_site_U_iso_or_equiv
    _atom_site_adp_type
    _atom_site_calc_flag
    _atom_site_refinement_flags
    _atom_site_occupancy
    _atom_site_disorder_assembly
    _atom_site_disorder_group
    Cl Cl1 0.2204(5) 0.35740(19) 0.37574(14) 0.0939(10) Uani d . 1 . .
    Cl Cl2 -0.1208(5) 0.1215(2) 1.10502(16) 0.1172(13) Uani d . 1 . .
    O O1 0.4870(9) 0.2902(4) 0.7007(3) 0.077(2) Uani d . 1 . .
    O O2 0.5943(10) 0.1389(5) 0.8854(4) 0.092(2) Uani d . 1 . .
    S S1' 0.4882(12) -0.0928(5) 0.7244(4) 0.081(3) Uani d PDU 0.501(11) A 1
    C C1' 0.670(3) -0.1622(13) 0.7454(11) 0.072(6) Uani d PDU 0.501(11) A 1
    H H1' 0.6698 -0.2277 0.7403 0.086 Uiso calc PR 0.501(11) A 1
    C C2' 0.818(3) -0.1125(15) 0.7705(12) 0.089(6) Uani d PDU 0.501(11) A 1
    H H2' 0.9278 -0.1396 0.7869 0.106 Uiso calc PR 0.501(11) A 1
    C C3' 0.782(3) -0.0134(17) 0.7684(14) 0.088(7) Uani d PDU 0.501(11) A 1
    H H3' 0.8728 0.0324 0.7770 0.106 Uiso calc PR 0.501(11) A 1
    S S1 0.7978(12) -0.0198(6) 0.7932(5) 0.107(3) Uani d PDU 0.499(11) A 2
    C C1 0.772(3) -0.1384(11) 0.7777(13) 0.085(6) Uani d PDU 0.499(11) A 2
    H H1 0.8553 -0.1848 0.7920 0.102 Uiso calc PR 0.499(11) A 2
    C C2 0.609(4) -0.1556(14) 0.7408(15) 0.096(7) Uani d PDU 0.499(11) A 2
    H H2 0.5705 -0.2157 0.7273 0.116 Uiso calc PR 0.499(11) A 2
    C C3 0.510(4) -0.0733(15) 0.7263(16) 0.097(7) Uani d PDU 0.499(11) A 2
    H H3 0.3984 -0.0724 0.7018 0.116 Uiso calc PR 0.499(11) A 2
    C C4 0.5961(12) 0.0071(5) 0.7518(4) 0.059(2) Uani d D 1 . .
    C C5 0.5207(13) 0.1047(6) 0.7477(4) 0.058(2) Uani d . 1 A .
    H H5 0.6228 0.1486 0.7585 0.070 Uiso calc R 1 . .
    C C6 0.4526(13) 0.1269(6) 0.6752(4) 0.060(2) Uani d . 1 . .
    H H6A 0.5338 0.0954 0.6424 0.072 Uiso calc R 1 A .
    H H6B 0.3279 0.1009 0.6696 0.072 Uiso calc R 1 . .
    C C7 0.4467(13) 0.2307(6) 0.6581(5) 0.058(2) Uani d . 1 A .
    C C8 0.3898(11) 0.2589(6) 0.5866(4) 0.053(2) Uani d . 1 . .
    C C9 0.3827(13) 0.3539(6) 0.5708(4) 0.062(2) Uani d . 1 A .
    H H9 0.4142 0.3983 0.6043 0.074 Uiso calc R 1 . .
    C C10 0.3292(14) 0.3844(7) 0.5056(5) 0.073(3) Uani d . 1 . .
    H H10 0.3216 0.4486 0.4957 0.088 Uiso calc R 1 A .
    C C11 0.2880(14) 0.3186(7) 0.4564(4) 0.067(2) Uani d . 1 A .
    C C12 0.2986(13) 0.2235(6) 0.4700(5) 0.063(2) Uani d . 1 . .
    H H12 0.2735 0.1796 0.4354 0.076 Uiso calc R 1 A .
    C C13 0.3468(12) 0.1938(6) 0.5352(5) 0.062(2) Uani d . 1 A .
    H H13 0.3506 0.1294 0.5451 0.074 Uiso calc R 1 . .
    C C14 0.3630(13) 0.1219(6) 0.7999(4) 0.060(2) Uani d . 1 . .
    H H14A 0.2971 0.1793 0.7872 0.072 Uiso calc R 1 A .
    H H14B 0.2748 0.0699 0.7972 0.072 Uiso calc R 1 . .
    C C15 0.4286(14) 0.1311(6) 0.8727(5) 0.064(2) Uani d . 1 A .
    C C16 0.2903(16) 0.1309(5) 0.9295(4) 0.057(2) Uani d . 1 . .
    C C17 0.1016(14) 0.1270(6) 0.9166(5) 0.061(2) Uani d . 1 A .
    H H17 0.0591 0.1252 0.8713 0.073 Uiso calc R 1 . .
    C C18 -0.0272(14) 0.1257(7) 0.9706(5) 0.077(3) Uani d . 1 . .
    H H18 -0.1550 0.1233 0.9616 0.092 Uiso calc R 1 A .
    C C19 0.0376(16) 0.1278(6) 1.0372(5) 0.071(3) Uani d . 1 A .
    C C20 0.2218(17) 0.1315(7) 1.0516(5) 0.080(3) Uani d . 1 . .
    H H20 0.2633 0.1324 1.0971 0.096 Uiso calc R 1 A .
    C C21 0.3488(14) 0.1341(7) 0.9974(4) 0.071(3) Uani d . 1 A .
    H H21 0.4760 0.1379 1.0070 0.085 Uiso calc R 1 . .
loop_
    _atom_site_aniso_label
    _atom_site_aniso_U_11
    _atom_site_aniso_U_22
    _atom_site_aniso_U_33
    _atom_site_aniso_U_12
    _atom_site_aniso_U_13
    _atom_site_aniso_U_23
    Cl1 0.119(2) 0.0946(19) 0.0679(17) 0.0109(16) -0.0102(16) 0.0201(14)
    Cl2 0.114(3) 0.163(3) 0.075(2) 0.021(2) 0.0267(17) -0.0001(17)
    O1 0.106(6) 0.060(4) 0.063(4) -0.004(4) -0.015(4) -0.002(3)
    O2 0.063(5) 0.147(6) 0.067(5) -0.005(4) -0.010(4) -0.016(4)
    S1' 0.099(6) 0.075(5) 0.070(4) -0.012(4) 0.003(4) 0.007(3)
    C1' 0.091(12) 0.063(10) 0.062(10) 0.013(9) 0.010(10) 0.018(8)
    C2' 0.106(13) 0.077(11) 0.083(11) -0.001(10) -0.002(10) 0.011(10)
    C3' 0.101(13) 0.081(12) 0.083(11) 0.012(11) -0.013(11) 0.009(10)
    S1 0.092(5) 0.084(5) 0.146(8) 0.026(3) -0.034(5) -0.004(4)
    C1 0.086(12) 0.048(10) 0.122(13) 0.014(10) 0.005(11) 0.013(9)
    C2 0.099(12) 0.072(11) 0.118(13) 0.019(11) -0.001(11) 0.016(10)
    C3 0.093(13) 0.063(12) 0.135(14) 0.018(11) -0.003(12) 0.013(11)
    C4 0.056(6) 0.067(6) 0.054(5) 0.000(5) -0.006(4) 0.010(4)
    C5 0.051(6) 0.061(5) 0.063(6) 0.000(4) -0.004(4) 0.003(4)
    C6 0.057(6) 0.064(6) 0.058(6) -0.002(4) 0.005(4) 0.011(4)
    C7 0.054(6) 0.067(6) 0.055(5) 0.009(5) 0.003(4) 0.016(5)
    C8 0.044(5) 0.060(6) 0.056(5) 0.006(4) 0.000(4) 0.010(5)
    C9 0.065(6) 0.059(6) 0.062(6) 0.000(5) -0.016(5) -0.001(4)
    C10 0.081(8) 0.069(6) 0.070(7) 0.004(5) -0.009(6) 0.016(5)
    C11 0.076(7) 0.069(6) 0.057(6) -0.002(5) -0.001(5) 0.015(5)
    C12 0.057(6) 0.071(6) 0.062(6) 0.001(5) 0.004(4) 0.005(5)
    C13 0.061(7) 0.061(6) 0.064(6) 0.010(4) 0.004(4) 0.006(5)
    C14 0.060(6) 0.070(6) 0.051(5) 0.001(4) -0.008(4) 0.004(4)
    C15 0.059(6) 0.082(6) 0.050(5) 0.003(5) -0.009(5) -0.005(4)
    C16 0.074(7) 0.049(5) 0.047(5) 0.002(5) -0.007(5) -0.007(4)
    C17 0.068(7) 0.067(6) 0.048(5) 0.013(5) -0.003(5) 0.002(4)
    C18 0.056(7) 0.106(8) 0.068(7) 0.009(5) -0.004(6) 0.002(5)
    C19 0.092(9) 0.064(6) 0.058(6) 0.001(5) 0.005(6) -0.015(4)
    C20 0.090(9) 0.106(8) 0.044(5) -0.015(6) -0.009(6) 0.003(5)
    C21 0.070(7) 0.090(7) 0.053(6) -0.007(5) -0.013(5) -0.009(4)
_geom_special_details
;
All e.s.d.'s (except the e.s.d. in the dihedral angle between two l.s. planes)
are estimated using the full covariance matrix. The cell e.s.d.'s are taken
into account individually in the estimation of e.s.d.'s in distances, angles
and torsion angles; correlations between e.s.d.'s in cell parameters are only
used when they are defined by crystal symmetry. An approximate (isotropic)
treatment of cell e.s.d.'s is used for estimating e.s.d.'s involving l.s.
planes.
;
loop_
    _geom_bond_atom_site_label_1
    _geom_bond_atom_site_label_2
    _geom_bond_site_symmetry_2
    _geom_bond_distance
    _geom_bond_publ_flag
    Cl1 C11 . 1.724(9) ?
    Cl2 C19 . 1.736(11) ?
    O1 C7 . 1.213(10) ?
    O2 C15 . 1.215(10) ?
    S1' C1' . 1.678(16) ?
    S1' C4 . 1.694(10) ?
    C1' C2' . 1.359(17) ?
    C1' H1' . 0.9300 ?
    C2' C3' . 1.423(18) ?
    C2' H2' . 0.9300 ?
    C3' C4 . 1.401(18) ?
    C3' H3' . 0.9300 ?
    S1 C4 . 1.693(10) ?
    S1 C1 . 1.713(16) ?
    C1 C2 . 1.385(18) ?
    C1 H1 . 0.9300 ?
    C2 C3 . 1.390(18) ?
    C2 H2 . 0.9300 ?
    C3 C4 . 1.383(19) ?
    C3 H3 . 0.9300 ?
    C4 C5 . 1.482(10) ?
    C5 C6 . 1.518(11) ?
    C5 C14 . 1.535(13) ?
    C5 H5 . 0.9800 ?
    C6 C7 . 1.504(10) ?
    C6 H6A . 0.9700 ?
    C6 H6B . 0.9700 ?
    C7 C8 . 1.498(11) ?
    C8 C9 . 1.377(10) ?
    C8 C13 . 1.389(11) ?
    C9 C10 . 1.387(12) ?
    C9 H9 . 0.9300 ?
    C10 C11 . 1.364(13) ?
    C10 H10 . 0.9300 ?
    C11 C12 . 1.371(12) ?
    C12 C13 . 1.376(12) ?
    C12 H12 . 0.9300 ?
    C13 H13 . 0.9300 ?
    C14 C15 . 1.490(12) ?
    C14 H14A . 0.9700 ?
    C14 H14B . 0.9700 ?
    C15 C16 . 1.479(13) ?
    C16 C17 . 1.373(12) ?
    C16 C21 . 1.381(12) ?
    C17 C18 . 1.393(13) ?
    C17 H17 . 0.9300 ?
    C18 C19 . 1.372(14) ?
    C18 H18 . 0.9300 ?
    C19 C20 . 1.347(14) ?
    C20 C21 . 1.389(14) ?
    C20 H20 . 0.9300 ?
    C21 H21 . 0.9300 ?
loop_
    _geom_angle_atom_site_label_1
    _geom_angle_atom_site_label_2
    _geom_angle_atom_site_label_3
    _geom_angle_site_symmetry_1
    _geom_angle_site_symmetry_3
    _geom_angle
    _geom_angle_publ_flag
    C1' S1' C4 . . 93.3(9) ?
    C2' C1' S1' . . 112.8(13) ?
    C2' C1' H1' . . 123.6 ?
    S1' C1' H1' . . 123.6 ?
    C1' C2' C3' . . 111.1(17) ?
    C1' C2' H2' . . 124.5 ?
    C3' C2' H2' . . 124.4 ?
    C4 C3' C2' . . 112.3(17) ?
    C4 C3' H3' . . 123.8 ?
    C2' C3' H3' . . 123.8 ?
    C4 S1 C1 . . 92.5(9) ?
    C2 C1 S1 . . 110.7(13) ?
    C2 C1 H1 . . 124.6 ?
    S1 C1 H1 . . 124.6 ?
    C1 C2 C3 . . 112.6(17) ?
    C1 C2 H2 . . 123.7 ?
    C3 C2 H2 . . 123.7 ?
    C4 C3 C2 . . 112.9(18) ?
    C4 C3 H3 . . 123.5 ?
    C2 C3 H3 . . 123.5 ?
    C3 C4 C3' . . 109.4(15) ?
    C3 C4 C5 . . 125.7(13) ?
    C3' C4 C5 . . 123.5(12) ?
    C3 C4 S1 . . 111.3(12) ?
    C3' C4 S1 . . 15.2(13) ?
    C5 C4 S1 . . 123.0(7) ?
    C3 C4 S1' . . 2.8(15) ?
    C3' C4 S1' . . 109.4(11) ?
    C5 C4 S1' . . 126.3(7) ?
    S1 C4 S1' . . 110.4(6) ?
    C4 C5 C6 . . 111.1(7) ?
    C4 C5 C14 . . 112.3(7) ?
    C6 C5 C14 . . 109.9(7) ?
    C4 C5 H5 . . 107.8 ?
    C6 C5 H5 . . 107.8 ?
    C14 C5 H5 . . 107.8 ?
    C7 C6 C5 . . 114.5(7) ?
    C7 C6 H6A . . 108.6 ?
    C5 C6 H6A . . 108.6 ?
    C7 C6 H6B . . 108.6 ?
    C5 C6 H6B . . 108.6 ?
    H6A C6 H6B . . 107.6 ?
    O1 C7 C8 . . 120.7(8) ?
    O1 C7 C6 . . 121.2(8) ?
    C8 C7 C6 . . 118.1(8) ?
    C9 C8 C13 . . 118.6(7) ?
    C9 C8 C7 . . 118.3(7) ?
    C13 C8 C7 . . 123.1(7) ?
    C8 C9 C10 . . 120.9(8) ?
    C8 C9 H9 . . 119.5 ?
    C10 C9 H9 . . 119.5 ?
    C11 C10 C9 . . 119.0(9) ?
    C11 C10 H10 . . 120.5 ?
    C9 C10 H10 . . 120.5 ?
    C10 C11 C12 . . 121.4(8) ?
    C10 C11 Cl1 . . 118.6(7) ?
    C12 C11 Cl1 . . 120.1(7) ?
    C11 C12 C13 . . 119.3(9) ?
    C11 C12 H12 . . 120.4 ?
    C13 C12 H12 . . 120.4 ?
    C12 C13 C8 . . 120.7(8) ?
    C12 C13 H13 . . 119.6 ?
    C8 C13 H13 . . 119.6 ?
    C15 C14 C5 . . 114.0(8) ?
    C15 C14 H14A . . 108.8 ?
    C5 C14 H14A . . 108.8 ?
    C15 C14 H14B . . 108.8 ?
    C5 C14 H14B . . 108.8 ?
    H14A C14 H14B . . 107.7 ?
    O2 C15 C16 . . 120.0(9) ?
    O2 C15 C14 . . 120.4(9) ?
    C16 C15 C14 . . 119.6(9) ?
    C17 C16 C21 . . 118.1(9) ?
    C17 C16 C15 . . 121.4(8) ?
    C21 C16 C15 . . 120.4(9) ?
    C16 C17 C18 . . 120.9(8) ?
    C16 C17 H17 . . 119.5 ?
    C18 C17 H17 . . 119.5 ?
    C19 C18 C17 . . 118.9(9) ?
    C19 C18 H18 . . 120.6 ?
    C17 C18 H18 . . 120.6 ?
    C20 C19 C18 . . 121.7(10) ?
    C20 C19 Cl2 . . 118.9(8) ?
    C18 C19 Cl2 . . 119.4(9) ?
    C19 C20 C21 . . 118.9(9) ?
    C19 C20 H20 . . 120.6 ?
    C21 C20 H20 . . 120.6 ?
    C16 C21 C20 . . 121.5(10) ?
    C16 C21 H21 . . 119.3 ?
    C20 C21 H21 . . 119.3 ?
loop_
    _geom_torsion_atom_site_label_1
    _geom_torsion_atom_site_label_2
    _geom_torsion_atom_site_label_3
    _geom_torsion_atom_site_label_4
    _geom_torsion_site_symmetry_1
    _geom_torsion_site_symmetry_2
    _geom_torsion_site_symmetry_3
    _geom_torsion_site_symmetry_4
    _geom_torsion
    _geom_torsion_publ_flag
    C4 S1' C1' C2' . . . . -2.6(7) ?
    S1' C1' C2' C3' . . . . -3.5(9) ?
    C1' C2' C3' C4 . . . . 9.7(17) ?
    C4 S1 C1 C2 . . . . 0.2(7) ?
    S1 C1 C2 C3 . . . . -0.1(10) ?
    C1 C2 C3 C4 . . . . -0.1(19) ?
    C2 C3 C4 C3' . . . . 16(3) ?
    C2 C3 C4 C5 . . . . -176.9(13) ?
    C2 C3 C4 S1 . . . . 0(2) ?
    C2 C3 C4 S1' . . . .  -7E1(3)
                                 ?
    C2' C3' C4 C3 . . . . -14(2) ?
    C2' C3' C4 C5 . . . . 178.6(12) ?
    C2' C3' C4 S1 . . . . 85(5) ?
    C2' C3' C4 S1' . . . . -11.3(19) ?
    C1 S1 C4 C3 . . . . -0.3(15) ?
    C1 S1 C4 C3' . . . . -86(4) ?
    C1 S1 C4 C5 . . . . 176.9(11) ?
    C1 S1 C4 S1' . . . . 2.5(10) ?
    C1' S1' C4 C3 . . . .  10E1(3)
                                  ?
    C1' S1' C4 C3' . . . . 7.9(13) ?
    C1' S1' C4 C5 . . . . 177.6(10) ?
    C1' S1' C4 S1 . . . . -8.2(9) ?
    C3 C4 C5 C6 . . . . -47.4(19) ?
    C3' C4 C5 C6 . . . . 117.6(16) ?
    S1 C4 C5 C6 . . . . 135.8(8) ?
    S1' C4 C5 C6 . . . . -50.7(11) ?
    C3 C4 C5 C14 . . . . 76.2(18) ?
    C3' C4 C5 C14 . . . . -118.8(15) ?
    S1 C4 C5 C14 . . . . -100.6(9) ?
    S1' C4 C5 C14 . . . . 72.9(10) ?
    C4 C5 C6 C7 . . . . -156.7(8) ?
    C14 C5 C6 C7 . . . . 78.5(10) ?
    C5 C6 C7 O1 . . . . -2.7(13) ?
    C5 C6 C7 C8 . . . . 177.1(8) ?
    O1 C7 C8 C9 . . . . -0.6(13) ?
    C6 C7 C8 C9 . . . . 179.5(8) ?
    O1 C7 C8 C13 . . . . 178.3(9) ?
    C6 C7 C8 C13 . . . . -1.5(12) ?
    C13 C8 C9 C10 . . . . 1.6(14) ?
    C7 C8 C9 C10 . . . . -179.4(9) ?
    C8 C9 C10 C11 . . . . -1.7(16) ?
    C9 C10 C11 C12 . . . . 0.0(16) ?
    C9 C10 C11 Cl1 . . . . 179.6(8) ?
    C10 C11 C12 C13 . . . . 1.8(14) ?
    Cl1 C11 C12 C13 . . . . -177.8(8) ?
    C11 C12 C13 C8 . . . . -1.9(14) ?
    C9 C8 C13 C12 . . . . 0.2(13) ?
    C7 C8 C13 C12 . . . . -178.8(9) ?
    C4 C5 C14 C15 . . . . 73.6(9) ?
    C6 C5 C14 C15 . . . . -162.3(7) ?
    C5 C14 C15 O2 . . . . 11.0(12) ?
    C5 C14 C15 C16 . . . . -169.3(7) ?
    O2 C15 C16 C17 . . . . 176.7(8) ?
    C14 C15 C16 C17 . . . . -3.1(12) ?
    O2 C15 C16 C21 . . . . -3.8(13) ?
    C14 C15 C16 C21 . . . . 176.4(8) ?
    C21 C16 C17 C18 . . . . -0.4(12) ?
    C15 C16 C17 C18 . . . . 179.1(8) ?
    C16 C17 C18 C19 . . . . -0.3(13) ?
    C17 C18 C19 C20 . . . . 0.2(14) ?
    C17 C18 C19 Cl2 . . . . -177.5(7) ?
    C18 C19 C20 C21 . . . . 0.6(14) ?
    Cl2 C19 C20 C21 . . . . 178.3(7) ?
    C17 C16 C21 C20 . . . . 1.2(13) ?
    C15 C16 C21 C20 . . . . -178.3(8) ?
    C19 C20 C21 C16 . . . . -1.3(14) ?
loop_
    _geom_hbond_atom_site_label_D
    _geom_hbond_atom_site_label_H
    _geom_hbond_atom_site_label_A
    _geom_hbond_site_symmetry_A
    _geom_hbond_distance_DH
    _geom_hbond_distance_HA
    _geom_hbond_distance_DA
    _geom_hbond_angle_DHA
    C18 H18 O2 1_455 0.93 2.33 3.175(12) 150.4
    C10 H10 Cg 4_554 0.93 2.57 3.489(10) 171.0
data_global
_journal_date_recd_electronic     2008-10-19
_journal_date_accepted     2008-11-20
_journal_name_full     'Acta Crystallographica, Section E'
_journal_year     2008
_journal_volume     64
_journal_issue     12
_journal_page_first     o2454
_journal_page_last     o2454
_journal_paper_category     QO
_journal_coeditor_code     CV2468
_publ_contact_author_name     'Xianqiang Huang'
_publ_contact_author_address
;
  Department of Chemistry
  Liaocheng University
  Liaocheng 252059
  People's Republic of China
;
_publ_contact_author_email     hxqiang2005@yahoo.com.cn
_publ_contact_author_fax     '86 635 8239121'
_publ_contact_author_phone     '86 635 8239069'
_publ_section_title
;
1,5-Bis(4-chlorophenyl)-3-(2-thienyl)pentane-1,5-dione
;
loop_
    _publ_author_name
    _publ_author_address
    'Xianqiang Huang'
;
  Department of Chemistry
  Liaocheng University
  Liaocheng 252059
  People's Republic of China
;
    'Feng Xin'
;
  Department of Chemistry
  Liaocheng University
  Liaocheng 252059
  People's Republic of China
;
    'Qiu-Lan Shi'
;
  No.4 Middle School of Liaocheng
  Liaocheng 252059
  People's Republic of China
;
    'Yong Wang'
;
  Department of Chemistry
  Liaocheng University
  Liaocheng 252059
  People's Republic of China
;
    'Guo-Dong Wei'
;
  Shandong Donge Experimental High School
  Donge, Shandong Province,252200
  People's Republic of China
;
