# Supplementary material for: 1,5-Bis(4-chloro­phen­yl)-3-(2-thien­yl)pentane-1,5-dione
Source: Acta Crystallogr Sect E Struct Rep Online. 2008 Nov 26;64(Pt 12):o2454. doi: 10.1107/S1600536808038993 (PMC2959928; doi:10.1107/S1600536808038993)
Supplement: Supplementary file 2 [file e-64-o2454-Isup2.hkl]

# 
# h,k,l, Fc-squared, Fo-squared, sigma(Fo-squared) and status flag 
# 
data_I
_shelx_title ' 060808e in Pna2(1)' 
_shelx_refln_list_code          4 
_shelx_F_calc_maximum      257.04 
_exptl_crystal_F_000       832.00 
_reflns_d_resolution_high  0.8407 
 
loop_ 
 _symmetry_equiv_pos_as_xyz 
 'x, y, z' 
 '-x, -y, z+1/2' 
 'x+1/2, -y+1/2, z' 
 '-x+1/2, y+1/2, z+1/2' 
 
_cell_length_a     7.1484 
_cell_length_b    14.1277 
_cell_length_c    19.3713 
_cell_angle_alpha  90.000 
_cell_angle_beta   90.000 
_cell_angle_gamma  90.000 
 
_shelx_F_squared_multiplier     1.000 
 
loop_ 
 _refln_index_h 
 _refln_index_k 
 _refln_index_l 
 _refln_F_squared_calc 
 _refln_F_squared_meas 
 _refln_F_squared_sigma 
 _refln_observed_status 
   2   0 -22       47.86        3.94     40.26 o 
   1   1 -22       12.32      -13.08     29.87 o 
   2   1 -22        1.96      -34.76     36.43 o 
   1   2 -22       36.73      -11.94     31.42 o 
   2   2 -22        7.36       -8.97     28.76 o 
   1   3 -22        4.17      -27.66     33.09 o 
   2   3 -22        5.73      -32.61     30.55 o 
   0   4 -22       89.89      125.22     54.54 o 
   1   4 -22        4.87      -10.09     36.85 o 
   2   0 -21       46.34       55.26     45.64 o 
   1   1 -21       10.72       -7.75     25.24 o 
   2   1 -21       22.06       38.71     28.36 o 
   3   1 -21        4.34      -24.33     29.29 o 
   1   2 -21       39.03      -10.75     31.96 o 
   2   2 -21        1.43      -38.01     43.68 o 
   3   2 -21        7.16       20.50     30.11 o 
   0   3 -21        6.54       21.92     35.54 o 
   1   3 -21       12.53      -10.51     30.94 o 
   2   3 -21       14.34       16.99     33.33 o 
   3   3 -21       16.53       -8.27     28.50 o 
   1   4 -21       16.25      -24.13     31.48 o 
   2   4 -21        2.78       -2.03     38.89 o 
   1   5 -21       12.52       24.67     39.36 o 
   2   5 -21       38.13       36.50     42.77 o 
   1   6 -21       13.62       45.46     63.20 o 
   2   0 -20        1.54       -1.31     38.53 o 
   4   0 -20       41.13      136.97     64.69 o 
   1   1 -20       36.06      -17.52     21.23 o 
   2   1 -20       31.19       25.65     28.11 o 
   3   1 -20       19.52      -37.94     25.29 o 
   4   1 -20       20.86      -21.02     30.72 o 
   0   2 -20        2.30      -16.79     27.42 o 
   1   2 -20       24.44       58.36     41.40 o 
   2   2 -20       13.49       21.77     27.02 o 
   3   2 -20       38.99       69.64     33.15 o 
   4   2 -20       19.99        9.17     54.39 o 
   1   3 -20       63.90       84.17     41.88 o 
   2   3 -20       31.00       92.45     33.75 o 
   3   3 -20       40.46        9.23     28.97 o 
   0   4 -20       50.70       67.45     38.41 o 
   1   4 -20        8.62      -21.27     31.84 o 
   2   4 -20       20.12      -16.85     31.90 o 
   3   4 -20        2.00        4.91     27.37 o 
   1   5 -20       18.64       22.07     28.31 o 
   2   5 -20       22.70      -50.88     33.92 o 
   3   5 -20        2.76      -41.64     27.76 o 
   1   6 -20       18.20      -16.31     28.53 o 
   2   6 -20        6.45      -36.77     61.51 o 
   1   7 -20       18.13      -63.54     43.60 o 
   2   7 -20        6.55        2.45     35.50 o 
   0   8 -20        4.73       -7.17     51.85 o 
   1   8 -20       28.98       77.18     61.47 o 
   2   0 -19       82.96       97.20     48.57 o 
   4   0 -19       24.86       44.74     45.28 o 
   0   1 -19       84.33       85.31     43.43 o 
   1   1 -19       26.15       30.54     24.71 o 
   2   1 -19       98.04       41.75     97.53 o 
   3   1 -19       15.29       44.51     32.20 o 
   4   1 -19       11.06      -24.15     35.33 o 
   1   2 -19       10.59      -26.61     19.53 o 
   2   2 -19       12.94        9.47     22.71 o 
   3   2 -19        9.09        3.42     28.40 o 
   4   2 -19       12.97      -40.77     27.18 o 
   0   3 -19       31.71        0.84     26.10 o 
   1   3 -19       21.22       28.25     35.06 o 
   2   3 -19        0.66      -32.33     21.56 o 
   3   3 -19       34.22      -23.88     27.82 o 
   4   3 -19       15.71      -31.17     27.55 o 
   1   4 -19       23.05      -20.33     35.81 o 
   2   4 -19       35.35      -11.85     25.02 o 
   3   4 -19       25.96       19.32     28.42 o 
   4   4 -19       26.26      -15.99     55.64 o 
   0   5 -19       82.82       44.93     36.80 o 
   1   5 -19       10.92       19.48     47.25 o 
   2   5 -19       29.95       26.46     37.75 o 
   3   5 -19        8.09      -39.87     29.11 o 
   4   5 -19        6.03       -0.48     27.61 o 
   1   6 -19        6.02      -15.70     25.62 o 
   2   6 -19       16.03       11.51     27.30 o 
   3   6 -19       18.26       16.31     39.72 o 
   0   7 -19       19.47      -66.77     45.81 o 
   1   7 -19       50.53      -47.25     44.27 o 
   2   7 -19        1.76      -20.63     29.55 o 
   3   7 -19        3.89        7.14     39.48 o 
   1   8 -19        1.69      -12.24     53.70 o 
   2   8 -19       24.59       46.65     33.82 o 
   0   9 -19       22.03       53.70     53.04 o 
   1   9 -19       10.91       28.31     54.42 o 
   0   0 -18      453.17      386.53    154.97 o 
   2   0 -18       40.74      -28.61     27.30 o 
   4   0 -18        0.17       28.13     43.19 o 
   1   1 -18        2.87       -6.80     20.77 o 
   2   1 -18        1.41      -20.30     23.45 o 
   3   1 -18       66.86       57.74     30.15 o 
   4   1 -18       37.65       18.65     30.46 o 
   5   1 -18        4.16      -44.31     29.54 o 
   0   2 -18       85.67       38.77     32.62 o 
   1   2 -18       62.46       99.31     46.00 o 
   2   2 -18        9.70      -32.16     21.44 o 
   3   2 -18       83.09       30.94     26.49 o 
   4   2 -18        0.46      -18.33     25.54 o 
   5   2 -18       16.30       -4.74     34.24 o 
   1   3 -18       25.58        7.41     31.60 o 
   2   3 -18       44.03       56.23     27.60 o 
   3   3 -18       59.70       34.24     28.09 o 
   4   3 -18        8.76       -6.22     27.88 o 
   5   3 -18        8.46        6.66     32.26 o 
   0   4 -18      299.13      555.44    101.19 o 
   1   4 -18        1.24       10.26     23.12 o 
   2   4 -18      148.67      107.12     37.50 o 
   3   4 -18        1.37      -34.99     23.33 o 
   4   4 -18       19.47       33.95     29.86 o 
   1   5 -18       26.77      -10.54     24.52 o 
   2   5 -18       27.96       16.52     28.37 o 
   3   5 -18        1.51      -23.13     24.17 o 
   4   5 -18        2.62       33.41     29.12 o 
   0   6 -18       41.89       55.20     44.68 o 
   1   6 -18       12.09      -18.07     24.03 o 
   2   6 -18       10.28      -29.45     32.46 o 
   3   6 -18       59.92       51.91     28.12 o 
   4   6 -18        3.92      -33.37     28.40 o 
   1   7 -18       12.23       23.96     28.28 o 
   2   7 -18       10.44       34.59     33.63 o 
   3   7 -18       12.00       -3.25     29.34 o 
   0   8 -18      100.70       15.47     43.85 o 
   1   8 -18       13.07      -24.20     31.30 o 
   2   8 -18       38.12       41.28     31.49 o 
   3   8 -18        9.95       28.72     54.36 o 
   1   9 -18        7.90       12.63     57.97 o 
   2   9 -18        3.25      -14.34     52.86 o 
   0  10 -18       16.86       -5.44     49.82 o 
   1  10 -18        6.59      -39.46     33.81 o 
   2   0 -17      159.88      169.82     63.39 o 
   4   0 -17       59.75       47.67     41.94 o 
   0   1 -17      410.85      409.89    137.92 o 
   1   1 -17       53.20       28.39     21.46 o 
   2   1 -17       30.84       50.68     25.66 o 
   3   1 -17      168.47      223.63     48.21 o 
   4   1 -17       19.78      -39.83     38.07 o 
   5   1 -17       14.22      -39.21     28.44 o 
   1   2 -17       87.68       66.34     44.66 o 
   2   2 -17       72.69       79.06     30.57 o 
   3   2 -17      153.41      181.67     45.56 o 
   4   2 -17        2.25       -9.73     25.01 o 
   5   2 -17       14.82       55.37     36.35 o 
   0   3 -17      742.95      672.97    124.69 o 
   1   3 -17      112.43      145.46     29.97 o 
   2   3 -17       41.62       43.00     26.17 o 
   3   3 -17       95.61      111.74     37.76 o 
   4   3 -17        3.84      -21.68     25.72 o 
   5   3 -17       31.77       76.77     55.44 o 
   1   4 -17       79.99       77.85     34.28 o 
   2   4 -17      216.44      185.02     47.54 o 
   3   4 -17       17.53       -2.10     22.32 o 
   4   4 -17        4.63      -35.00     24.48 o 
   5   4 -17       11.07      -42.53     28.35 o 
   0   5 -17      271.25      253.64     72.25 o 
   1   5 -17       20.12       -7.38     34.32 o 
   2   5 -17       11.67      -14.78     19.35 o 
   3   5 -17       22.16       16.93     23.33 o 
   4   5 -17       24.49        6.18     26.71 o 
   5   5 -17        8.89      -15.45     29.53 o 
   1   6 -17       15.95      -16.35     19.28 o 
   2   6 -17        2.14       -9.42     24.45 o 
   3   6 -17       31.06       30.99     26.09 o 
   4   6 -17       10.36      -17.02     25.78 o 
   0   7 -17      190.32      230.35     77.26 o 
   1   7 -17       72.41       55.82     29.32 o 
   2   7 -17        0.57      -19.63     26.59 o 
   3   7 -17       50.76       -7.25     28.63 o 
   4   7 -17        0.48      -35.73     26.49 o 
   1   8 -17        6.86      -29.51     45.27 o 
   2   8 -17       10.93       -1.66     29.06 o 
   3   8 -17        6.53       45.55     48.80 o 
   4   8 -17        3.81       25.11     47.46 o 
   0   9 -17       45.93      -52.39     36.62 o 
   1   9 -17        3.27        3.96     31.03 o 
   2   9 -17        2.90       34.47     29.75 o 
   3   9 -17       22.50       24.10     33.03 o 
   1  10 -17        7.83       83.77     36.58 o 
   2  10 -17       16.08       55.69     36.35 o 
   0  11 -17       70.29       47.61     53.11 o 
   1  11 -17       52.29      -22.22     33.01 o 
   0   0 -16      526.46      646.58    180.45 o 
   2   0 -16      172.95      173.47     64.05 o 
   4   0 -16        6.96      -16.13     30.28 o 
   6   0 -16       16.08      -39.43     43.85 o 
   1   1 -16      171.45      191.29     40.91 o 
   2   1 -16      109.06      102.59     32.58 o 
   3   1 -16       63.33       62.07     26.52 o 
   4   1 -16       15.11       -2.92     23.58 o 
   5   1 -16       26.90       -1.58     34.20 o 
   6   1 -16        6.57        1.26     35.21 o 
   0   2 -16       85.49       86.62     35.04 o 
   1   2 -16      284.07      361.96     68.11 o 
   2   2 -16       17.28       19.59     21.73 o 
   3   2 -16       25.10       45.14     24.92 o 
   4   2 -16       16.60      -31.93     21.29 o 
   5   2 -16        9.43      -31.42     27.90 o 
   6   2 -16        4.37      -47.97     33.33 o 
   1   3 -16       71.01       78.60     22.13 o 
   2   3 -16      206.48      258.39     53.10 o 
   3   3 -16       15.26       19.53     23.85 o 
   4   3 -16        6.80      -15.92     25.56 o 
   5   3 -16       34.50       92.74     46.86 o 
   0   4 -16      963.34      878.87    160.61 o 
   1   4 -16       65.77       52.52     23.38 o 
   2   4 -16      241.90      279.69     45.64 o 
   3   4 -16        8.88      -24.28     26.37 o 
   4   4 -16        5.49        2.21     24.96 o 
   5   4 -16        1.53      -39.25     26.17 o 
   1   5 -16       65.43       69.79     19.46 o 
   2   5 -16      107.64       98.10     30.70 o 
   3   5 -16       12.81        0.00     22.66 o 
   4   5 -16       35.25        2.22     25.06 o 
   5   5 -16       12.27       -7.35     67.79 o 
   0   6 -16      336.46      470.99     91.08 o 
   1   6 -16       41.83        1.05     19.03 o 
   2   6 -16       18.58      -32.84     38.16 o 
   3   6 -16       13.80       23.59     21.27 o 
   4   6 -16        3.06      -34.29     22.86 o 
   5   6 -16        6.79      -30.30     26.45 o 
   1   7 -16      326.94      451.61    105.17 o 
   2   7 -16       21.22       -5.89     26.54 o 
   3   7 -16       22.43      -52.22     46.79 o 
   4   7 -16        6.67      -19.08     24.58 o 
   0   8 -16      197.71      288.08     91.37 o 
   1   8 -16       10.74       -9.40     24.79 o 
   2   8 -16       53.04       64.73     27.18 o 
   3   8 -16        4.20        4.70     28.79 o 
   4   8 -16        0.53       -3.45     34.81 o 
   1   9 -16        5.64      -12.77     30.49 o 
   2   9 -16       17.90       -9.49     22.12 o 
   3   9 -16        5.81       15.04     32.24 o 
   4   9 -16        0.85      -15.33     35.44 o 
   0  10 -16       53.97      105.14     54.54 o 
   1  10 -16       37.46       63.65     77.27 o 
   2  10 -16       30.37       17.89     31.47 o 
   3  10 -16        5.31      -16.32     44.35 o 
   1  11 -16       17.03       30.47     32.68 o 
   2  11 -16        8.22       24.48     34.78 o 
   0  12 -16       16.06       56.09     55.07 o 
   2   0 -15      291.95      321.27    100.78 o 
   4   0 -15       68.48       38.23     42.06 o 
   6   0 -15       68.82       57.71     50.48 o 
   0   1 -15      500.56      588.41    110.19 o 
   1   1 -15      684.90      841.93    142.30 o 
   2   1 -15      239.39      322.89     64.52 o 
   3   1 -15       91.85      123.39     35.29 o 
   4   1 -15       21.78      -11.01     21.69 o 
   5   1 -15        5.78        5.99     27.49 o 
   6   1 -15        9.94       33.19     30.38 o 
   1   2 -15     1280.84     1144.01    212.66 o 
   2   2 -15       34.41       25.41     21.39 o 
   3   2 -15      158.09      110.33     51.63 o 
   4   2 -15       21.60        2.05     22.61 o 
   5   2 -15       42.53       21.67     28.00 o 
   6   2 -15        2.64      -43.13     28.75 o 
   0   3 -15      226.55      260.86     61.54 o 
   1   3 -15      821.19      772.61     88.18 o 
   2   3 -15      223.43      249.37     51.14 o 
   3   3 -15       10.01      -11.98     21.44 o 
   4   3 -15        6.35      -26.55     21.64 o 
   5   3 -15        7.32       49.08     30.10 o 
   6   3 -15        1.71      -25.51     28.62 o 
   1   4 -15      115.66      114.38     23.09 o 
   2   4 -15       43.48        4.36     28.65 o 
   3   4 -15       44.75       44.75     26.61 o 
   4   4 -15        1.37      -23.85     21.72 o 
   5   4 -15        3.91      -41.69     27.80 o 
   6   4 -15       11.74       28.35     40.11 o 
   0   5 -15      264.88      382.30     78.12 o 
   1   5 -15      140.84      152.00     30.46 o 
   2   5 -15      178.73      173.46     35.79 o 
   3   5 -15       17.35      -19.64     16.49 o 
   4   5 -15        7.58       -6.84     34.86 o 
   5   5 -15        5.01      -38.17     25.45 o 
   1   6 -15      329.56      443.75     72.68 o 
   2   6 -15        0.83      -24.27     16.18 o 
   3   6 -15       82.97      105.13     32.56 o 
   4   6 -15       28.08       17.67     27.07 o 
   5   6 -15       32.17       28.99     32.18 o 
   0   7 -15       15.97       12.31     35.54 o 
   1   7 -15      176.44      253.29     43.73 o 
   2   7 -15       12.71      -27.29     18.19 o 
   3   7 -15       13.33      -32.54     36.10 o 
   4   7 -15       29.39       39.90     32.34 o 
   5   7 -15       10.15       -4.04     68.44 o 
   1   8 -15       23.93       -0.36     19.13 o 
   2   8 -15        7.25      -17.61     19.62 o 
   3   8 -15       10.27      -12.10     26.76 o 
   4   8 -15       21.33       20.00     22.69 o 
   5   8 -15       29.79       16.72     29.40 o 
   0   9 -15      115.57      177.44     66.62 o 
   1   9 -15       53.76       27.73     29.16 o 
   2   9 -15       29.15       34.12     22.38 o 
   3   9 -15       12.68       -5.91     30.18 o 
   4   9 -15        2.27       28.71     31.72 o 
   1  10 -15      184.51      308.08     68.42 o 
   2  10 -15        3.45       -0.82     28.96 o 
   3  10 -15        3.99        3.87     23.80 o 
   4  10 -15        0.71      -28.61     32.37 o 
   0  11 -15       12.82      -42.59     41.04 o 
   1  11 -15       79.74       72.09     37.96 o 
   2  11 -15       16.63       -2.48     28.24 o 
   3  11 -15        1.11      -26.75     29.51 o 
   1  12 -15       15.56       27.32     32.86 o 
   2  12 -15       22.83       31.47     53.16 o 
   0   0 -14     1769.99     1670.07    449.42 o 
   2   0 -14      157.54      221.51     71.29 o 
   4   0 -14       15.79       71.32     37.33 o 
   6   0 -14        5.03        8.30     41.99 o 
   1   1 -14      445.26      547.54     87.98 o 
   2   1 -14      156.87      154.43     39.16 o 
   3   1 -14       19.98        9.12     18.94 o 
   4   1 -14       14.35       -7.95     22.17 o 
   5   1 -14        4.33       -4.33     23.56 o 
   6   1 -14        6.92      -42.03     28.32 o 
   0   2 -14       32.43       18.75     16.26 o 
   1   2 -14      892.77      802.24    103.50 o 
   2   2 -14       82.27       39.47     34.59 o 
   3   2 -14      258.96      289.39     57.75 o 
   4   2 -14       40.46       35.94     27.48 o 
   5   2 -14        2.80      -23.92     22.75 o 
   6   2 -14       27.68       51.04     32.73 o 
   1   3 -14      414.96      531.93     62.53 o 
   2   3 -14       10.62       -8.87     15.47 o 
   3   3 -14        0.89      -11.97     17.36 o 
   4   3 -14       94.58       58.59     28.44 o 
   5   3 -14        0.98      -10.32     25.97 o 
   6   3 -14        4.61       34.71     32.35 o 
   0   4 -14      457.48      558.22    103.72 o 
   1   4 -14      122.96      216.64     31.94 o 
   2   4 -14      204.50      253.25     38.00 o 
   3   4 -14       46.38       44.53     24.73 o 
   4   4 -14       18.88      -34.36     35.65 o 
   5   4 -14        5.91      -15.43     26.37 o 
   6   4 -14        9.87      -31.50     32.61 o 
   1   5 -14      253.55      277.01     43.38 o 
   2   5 -14        4.03       -3.52     13.78 o 
   3   5 -14       26.35        0.68     18.62 o 
   4   5 -14       33.65      -30.65     28.79 o 
   5   5 -14        1.09        2.84     24.22 o 
   6   5 -14        2.45      -35.81     29.75 o 
   0   6 -14       16.42      -14.39     18.04 o 
   1   6 -14      343.36      422.15     68.41 o 
   2   6 -14      179.68      182.66     36.82 o 
   3   6 -14       58.23       56.24     22.53 o 
   4   6 -14        3.33       -2.59     22.90 o 
   5   6 -14       11.41      -35.95     25.71 o 
   6   6 -14        2.03      -30.83     27.82 o 
   1   7 -14        6.10       26.45     17.76 o 
   2   7 -14       94.71      107.26     26.78 o 
   3   7 -14      130.48      178.38     42.11 o 
   4   7 -14       39.33        8.97     23.74 o 
   5   7 -14       20.49       26.87     26.31 o 
   0   8 -14       78.75       57.29     38.47 o 
   1   8 -14       30.98       20.01     17.55 o 
   2   8 -14      133.05      184.77     49.23 o 
   3   8 -14       15.45      -11.59     38.26 o 
   4   8 -14       10.70        1.90     22.79 o 
   5   8 -14        1.39      -36.67     24.45 o 
   1   9 -14       48.00       53.33     28.98 o 
   2   9 -14       59.14       98.84     29.66 o 
   3   9 -14       34.12       44.39     23.87 o 
   4   9 -14       42.91       24.97     50.12 o 
   0  10 -14       59.69       82.92     48.27 o 
   1  10 -14       52.02       25.74     31.99 o 
   2  10 -14       11.44       -0.99     21.05 o 
   3  10 -14       22.49       44.69     26.10 o 
   4  10 -14        6.50      -20.05     32.76 o 
   1  11 -14        8.75       40.47     28.70 o 
   2  11 -14       14.87       24.24     27.98 o 
   3  11 -14        4.09      -11.34     23.60 o 
   0  12 -14       19.65      -50.36     36.79 o 
   1  12 -14       23.72       16.29     31.64 o 
   2  12 -14       25.62       76.26     35.98 o 
   1  13 -14        1.06       22.46     32.68 o 
   2   0 -13     1093.35     1121.82    275.01 o 
   4   0 -13      163.04      240.69     71.05 o 
   6   0 -13       25.08      -12.36     38.41 o 
   0   1 -13      108.05      114.87     23.78 o 
   1   1 -13       16.41       -0.29     11.12 o 
   2   1 -13      346.04      376.99     82.99 o 
   3   1 -13      209.58      282.81     55.07 o 
   4   1 -13      312.79      298.51     91.54 o 
   5   1 -13       71.83      118.10     61.89 o 
   6   1 -13       44.84       62.79     36.18 o 
   7   1 -13        2.65      -13.51     31.80 o 
   1   2 -13      661.28      667.30     75.61 o 
   2   2 -13       56.12       36.80     24.10 o 
   3   2 -13      160.09      139.76     40.20 o 
   4   2 -13       49.15       23.05     22.92 o 
   5   2 -13      118.97      119.09     38.53 o 
   6   2 -13        6.49      -39.08     26.06 o 
   0   3 -13      192.06      305.63     56.89 o 
   1   3 -13       92.33      100.02     16.69 o 
   2   3 -13       31.35       -7.19     12.39 o 
   3   3 -13      577.64      700.04    127.95 o 
   4   3 -13      303.33      355.09     73.67 o 
   5   3 -13       85.24       53.43     38.44 o 
   6   3 -13        6.43      -38.03     25.36 o 
   1   4 -13       57.91       46.15     12.40 o 
   2   4 -13      335.61      451.84     60.15 o 
   3   4 -13      147.48      162.09     40.43 o 
   4   4 -13       16.06       46.71     23.69 o 
   5   4 -13        0.99      -26.91     23.59 o 
   6   4 -13       20.43      -25.15     26.16 o 
   0   5 -13        4.22       -9.51     14.09 o 
   1   5 -13       25.15       39.15     13.27 o 
   2   5 -13      308.89      402.68     51.94 o 
   3   5 -13       68.32       34.74     28.99 o 
   4   5 -13      158.71      221.77     74.30 o 
   5   5 -13       10.68       -8.90     26.77 o 
   6   5 -13        2.25       49.91     29.44 o 
   1   6 -13      224.55      254.55     39.96 o 
   2   6 -13      142.08      222.71     43.49 o 
   3   6 -13        3.78      -13.24     13.09 o 
   4   6 -13        4.73      -11.84     22.49 o 
   5   6 -13       81.64       51.91     42.56 o 
   6   6 -13        0.49        0.44     28.94 o 
   0   7 -13      288.82      324.66     63.13 o 
   1   7 -13       11.52       21.62     16.63 o 
   2   7 -13      174.19      299.43     77.53 o 
   3   7 -13      152.11      168.15     30.08 o 
   4   7 -13       55.96       56.84     22.37 o 
   5   7 -13       14.04       31.69     34.05 o 
   6   7 -13        0.01      123.71     65.89 o 
   1   8 -13       26.60       25.11     18.02 o 
   2   8 -13      244.48      312.06     55.59 o 
   3   8 -13       47.99       70.87     24.53 o 
   4   8 -13       15.39       10.70     20.08 o 
   5   8 -13       10.13       -3.64     46.17 o 
   0   9 -13      133.15      132.82     52.58 o 
   1   9 -13       11.09       -8.19     16.87 o 
   2   9 -13      167.61      182.70     37.86 o 
   3   9 -13       13.24       22.23     20.27 o 
   4   9 -13       12.97       -8.26     31.72 o 
   5   9 -13        3.01      -11.53     33.05 o 
   1  10 -13        0.22       11.49     24.95 o 
   2  10 -13       14.89       16.48     20.92 o 
   3  10 -13       59.00       54.09     25.21 o 
   4  10 -13       27.12      -25.39     22.27 o 
   0  11 -13        0.27      -30.64     30.82 o 
   1  11 -13        4.15      -15.41     24.48 o 
   2  11 -13        8.25       35.93     28.50 o 
   3  11 -13       19.82      -28.87     22.21 o 
   4  11 -13        0.74      -26.16     23.95 o 
   1  12 -13        3.99       39.70     49.85 o 
   2  12 -13        2.43      -19.94     45.33 o 
   3  12 -13       14.42       45.33     34.31 o 
   0  13 -13       32.33      -21.57     38.35 o 
   1  13 -13       10.85       45.47     34.01 o 
   2  13 -13       22.19       -7.03     29.25 o 
   0   0 -12     1182.89     1030.77    264.42 o 
   2   0 -12      462.63      609.31    150.92 o 
   4   0 -12      541.29      758.77    207.00 o 
   6   0 -12        5.22      -31.24     36.97 o 
   1   1 -12      597.64      554.98     85.10 o 
   2   1 -12      285.32      391.08     60.02 o 
   3   1 -12      137.18      141.73     34.65 o 
   4   1 -12       26.52       14.44     20.60 o 
   5   1 -12       26.12      -11.78     24.70 o 
   6   1 -12        1.72      -40.49     26.99 o 
   7   1 -12       11.93       -1.89     34.41 o 
   0   2 -12      148.05      194.33     45.27 o 
   1   2 -12      361.78      408.78     50.30 o 
   2   2 -12       51.27       43.07     16.66 o 
   3   2 -12       29.47       14.42     23.80 o 
   4   2 -12       45.79       43.96     25.34 o 
   5   2 -12      147.60      216.62     62.74 o 
   6   2 -12        1.51      -38.57     25.72 o 
   7   2 -12       15.89        1.92     32.60 o 
   1   3 -12      211.23      294.26     34.22 o 
   2   3 -12      237.42      273.12     40.57 o 
   3   3 -12      423.18      548.64    131.71 o 
   4   3 -12      260.89      297.32     63.05 o 
   5   3 -12       78.13      100.28     33.20 o 
   6   3 -12       37.64       41.89     31.20 o 
   7   3 -12        1.01       20.15     33.34 o 
   0   4 -12      418.72      476.02     96.96 o 
   1   4 -12      190.79      196.95     27.57 o 
   2   4 -12      101.62      112.67     25.53 o 
   3   4 -12       29.84       37.58     14.08 o 
   4   4 -12       17.43       12.69     21.47 o 
   5   4 -12       27.44       25.37     23.24 o 
   6   4 -12      118.50       97.76     34.35 o 
   1   5 -12      163.03      202.09     31.91 o 
   2   5 -12      111.80      113.09     20.07 o 
   3   5 -12       52.16       64.37     16.88 o 
   4   5 -12      141.20      128.97     38.91 o 
   5   5 -12       12.70       11.72     24.79 o 
   6   5 -12       25.68       17.56     26.55 o 
   0   6 -12      361.41      446.07     85.17 o 
   1   6 -12      231.02      278.62     42.18 o 
   2   6 -12       84.95      110.54     21.71 o 
   3   6 -12       26.65        3.67     13.96 o 
   4   6 -12      119.05      114.92     27.68 o 
   5   6 -12       92.43       65.06     30.55 o 
   6   6 -12        0.86      -16.62     27.75 o 
   1   7 -12       72.21       55.10     24.00 o 
   2   7 -12       87.46      129.02     29.68 o 
   3   7 -12       72.07       81.12     19.79 o 
   4   7 -12        2.63      -24.38     16.25 o 
   5   7 -12       42.30       64.20     31.37 o 
   6   7 -12        0.69       14.63     50.17 o 
   0   8 -12       69.01       81.31     39.55 o 
   1   8 -12      166.84      162.77     32.27 o 
   2   8 -12       15.59       12.33     17.54 o 
   3   8 -12       42.46       25.86     19.32 o 
   4   8 -12       57.06       74.77     33.75 o 
   5   8 -12        4.31      -14.10     43.91 o 
   6   8 -12        3.35      -65.93     43.95 o 
   1   9 -12      146.63      166.96     33.49 o 
   2   9 -12      155.90      169.49     36.36 o 
   3   9 -12       75.94       88.45     26.01 o 
   4   9 -12       56.95       23.91     22.73 o 
   5   9 -12        3.50      -10.34     30.55 o 
   0  10 -12        9.37        2.27     30.46 o 
   1  10 -12       10.85       15.01     31.69 o 
   2  10 -12       22.70       32.82     23.59 o 
   3  10 -12       12.34       -2.75     19.55 o 
   4  10 -12       43.91       28.14     36.51 o 
   5  10 -12        7.58       -4.58     33.48 o 
   1  11 -12        2.75        2.47     27.51 o 
   2  11 -12       69.87       90.13     32.82 o 
   3  11 -12       50.70       55.74     25.37 o 
   4  11 -12        6.25       -5.82     26.27 o 
   0  12 -12       67.31       53.71     46.36 o 
   1  12 -12       45.40       20.71     27.01 o 
   2  12 -12       24.03       20.05     29.77 o 
   3  12 -12        2.23        1.99     23.95 o 
   1  13 -12        2.07      -15.55     26.39 o 
   2  13 -12        0.33      -38.78     25.86 o 
   3  13 -12        7.35       29.66     31.93 o 
   0  14 -12       11.28      -56.61     37.74 o 
   1  14 -12        8.32      -10.29     30.49 o 
   2   0 -11        0.79      -13.87     10.67 o 
   4   0 -11      128.65      140.83     50.91 o 
   6   0 -11       27.94       81.60     48.45 o 
   0   1 -11      690.99      701.17    104.69 o 
   1   1 -11      376.35      438.87     65.40 o 
   2   1 -11     1474.95     1424.57    213.08 o 
   3   1 -11      105.21       93.58     26.04 o 
   4   1 -11       37.68      104.32     29.10 o 
   5   1 -11      114.23      120.77     38.09 o 
   6   1 -11       18.86        2.50     26.75 o 
   7   1 -11       19.12       35.67     31.61 o 
   1   2 -11      314.03      371.03     44.68 o 
   2   2 -11      144.46      159.42     26.63 o 
   3   2 -11      434.07      535.22    110.89 o 
   4   2 -11       64.13       83.16     29.74 o 
   5   2 -11      756.18      907.62    190.99 o 
   6   2 -11       19.86      -11.94     23.65 o 
   7   2 -11        9.75      -41.93     27.95 o 
   0   3 -11      513.76      456.57     84.17 o 
   1   3 -11      817.98      807.99     94.37 o 
   2   3 -11      236.46      253.99     37.40 o 
   3   3 -11      121.95      146.36     25.28 o 
   4   3 -11      262.76      306.33     63.74 o 
   5   3 -11      194.10      207.57     51.78 o 
   6   3 -11        6.89      -35.59     23.73 o 
   7   3 -11        1.56      -25.55     28.81 o 
   1   4 -11      166.05      168.42     25.54 o 
   2   4 -11       49.14       16.74     27.16 o 
   3   4 -11        5.22      -15.01     10.14 o 
   4   4 -11       29.97       21.62     20.58 o 
   5   4 -11       60.89       54.24     27.62 o 
   6   4 -11       89.20      135.61     36.26 o 
   7   4 -11        8.03       23.88     34.48 o 
   0   5 -11      461.36      575.53     99.24 o 
   1   5 -11      101.25       90.51     17.60 o 
   2   5 -11      247.10      270.85     40.54 o 
   3   5 -11       17.32        7.37     12.54 o 
   4   5 -11       31.93       27.96     19.85 o 
   5   5 -11        6.03       -2.44     45.99 o 
   6   5 -11        0.97       17.21     50.89 o 
   7   5 -11        0.59        4.66     53.58 o 
   1   6 -11      419.99      497.02     69.72 o 
   2   6 -11      127.46      158.09     25.75 o 
   3   6 -11       17.26      -11.62     17.59 o 
   4   6 -11       18.33       -1.93     14.23 o 
   5   6 -11      303.82      404.73     77.00 o 
   6   6 -11        7.45      -27.89     39.55 o 
   0   7 -11      559.18      681.75    133.24 o 
   1   7 -11      347.97      558.39     85.57 o 
   2   7 -11       41.28       50.43     18.46 o 
   3   7 -11       14.25      -10.66     13.43 o 
   4   7 -11       62.88       58.09     18.85 o 
   5   7 -11       61.16      100.38     31.47 o 
   6   7 -11        1.66      -15.83     42.65 o 
   1   8 -11      283.64      401.47     65.01 o 
   2   8 -11       60.71       40.69     28.41 o 
   3   8 -11       33.26       37.72     19.60 o 
   4   8 -11        5.83        9.53     16.25 o 
   5   8 -11       29.09        8.68     29.27 o 
   6   8 -11        4.37      -45.46     42.71 o 
   0   9 -11      466.70      571.82    152.66 o 
   1   9 -11      122.54      111.48     26.03 o 
   2   9 -11       73.46      108.16     28.12 o 
   3   9 -11       19.42        8.29     18.09 o 
   4   9 -11       14.65       -9.29     20.39 o 
   5   9 -11        7.46      -13.86     31.21 o 
   1  10 -11       20.56       30.86     37.48 o 
   2  10 -11       65.93       72.97     22.35 o 
   3  10 -11        2.83      -20.25     16.90 o 
   4  10 -11       14.98      -21.55     20.09 o 
   5  10 -11       69.87       63.63     29.62 o 
   0  11 -11        0.32       22.40     30.94 o 
   1  11 -11        0.88      -31.83     21.22 o 
   2  11 -11        2.63      -26.59     17.73 o 
   3  11 -11       10.14       21.72     20.71 o 
   4  11 -11       43.65       37.63     25.56 o 
   1  12 -11       14.63      -11.65     23.60 o 
   2  12 -11        4.62       -3.26     24.15 o 
   3  12 -11       26.59       17.15     22.34 o 
   4  12 -11        8.94       22.18     26.10 o 
   0  13 -11       13.40        4.06     40.02 o 
   1  13 -11        4.31      -13.07     37.09 o 
   2  13 -11       45.10       36.29     30.80 o 
   3  13 -11        2.60      -40.88     27.25 o 
   1  14 -11        9.26       -3.68     29.29 o 
   2  14 -11        1.64       -8.98     28.95 o 
   0   0 -10     3373.03     2999.42    781.62 o 
   2   0 -10      861.29      822.92    146.65 o 
   4   0 -10      644.26      490.41    165.36 o 
   6   0 -10       71.48       47.14     37.88 o 
   1   1 -10      469.18      452.18     59.54 o 
   2   1 -10      174.73      249.09     36.59 o 
   3   1 -10       48.49       39.57     18.70 o 
   4   1 -10      309.91      300.10     70.31 o 
   5   1 -10      165.20      232.47     52.24 o 
   6   1 -10       46.06       73.32     32.86 o 
   7   1 -10       24.63       -7.56     26.26 o 
   0   2 -10      482.38      478.91     71.77 o 
   1   2 -10     1626.23     1565.66    177.47 o 
   2   2 -10      566.97      550.58     72.45 o 
   3   2 -10      268.28      382.75     60.74 o 
   4   2 -10       24.93       14.93     20.11 o 
   5   2 -10        6.12      -21.87     66.89 o 
   6   2 -10        6.91       28.50     25.46 o 
   7   2 -10       11.15        3.43     26.87 o 
   1   3 -10      310.96      346.50     42.21 o 
   2   3 -10      575.33      535.35     69.18 o 
   3   3 -10       39.10       10.72     12.92 o 
   4   3 -10      245.30      225.62     82.30 o 
   5   3 -10       12.43        1.66     20.38 o 
   6   3 -10        0.07       10.22     23.63 o 
   7   3 -10       44.21       19.20     31.91 o 
   0   4 -10      519.57      493.62     87.24 o 
   1   4 -10      487.92      526.84     58.10 o 
   2   4 -10      126.04      136.66     21.67 o 
   3   4 -10       64.90       56.86     18.82 o 
   4   4 -10      754.73      794.12    119.75 o 
   5   4 -10       12.31      -24.52     24.64 o 
   6   4 -10       14.83       -2.07     25.35 o 
   7   4 -10        1.03      -53.16     43.96 o 
   1   5 -10      190.92      191.82     28.77 o 
   2   5 -10      106.03      105.02     19.93 o 
   3   5 -10      153.66      161.21     25.50 o 
   4   5 -10      177.08      303.33     60.65 o 
   5   5 -10       91.10      101.91     33.08 o 
   6   5 -10        9.05       -9.89     24.76 o 
   7   5 -10        2.31       41.45     48.08 o 
   0   6 -10      735.42      717.42    135.20 o 
   1   6 -10      543.55      557.29     73.36 o 
   2   6 -10       77.10       88.34     17.47 o 
   3   6 -10      194.48      214.72     37.67 o 
   4   6 -10      116.90      109.49     22.63 o 
   5   6 -10        8.50      -29.56     19.71 o 
   6   6 -10        6.34      -10.27     37.03 o 
   7   6 -10        2.33       30.76     53.58 o 
   1   7 -10      410.09      484.87     79.51 o 
   2   7 -10      438.80      614.48     97.52 o 
   3   7 -10       89.15       56.68     18.00 o 
   4   7 -10      102.48       86.13     21.69 o 
   5   7 -10       32.88       27.03     25.91 o 
   6   7 -10       10.05       49.04     45.82 o 
   0   8 -10      797.15      793.65    143.90 o 
   1   8 -10      445.87      591.25     95.67 o 
   2   8 -10      149.55      149.51     39.22 o 
   3   8 -10        1.81      -23.74     16.78 o 
   4   8 -10      176.88      230.86     36.69 o 
   5   8 -10        3.73       -4.44     19.95 o 
   6   8 -10        7.73       48.03     49.52 o 
   1   9 -10      192.11      167.82     46.05 o 
   2   9 -10       65.53       56.86     20.93 o 
   3   9 -10        0.84      -23.40     15.60 o 
   4   9 -10      106.39      116.37     30.30 o 
   5   9 -10       11.95      -32.65     22.21 o 
   6   9 -10       29.28       80.82     58.24 o 
   0  10 -10      450.76      472.17    130.34 o 
   1  10 -10       46.80       37.08     18.97 o 
   2  10 -10        0.97       -9.08     15.55 o 
   3  10 -10        1.57      -12.18     16.74 o 
   4  10 -10        4.87      -32.38     24.07 o 
   5  10 -10       15.69        3.12     24.62 o 
   1  11 -10      149.55      115.49     43.80 o 
   2  11 -10       31.96       34.90     21.80 o 
   3  11 -10        8.11       20.49     19.46 o 
   4  11 -10        9.07       -4.09     21.74 o 
   5  11 -10        4.37       -1.42     30.70 o 
   0  12 -10      103.60      111.42     44.03 o 
   1  12 -10       56.81      103.13     35.21 o 
   2  12 -10       14.84       17.07     29.63 o 
   3  12 -10        3.20      -25.68     20.76 o 
   4  12 -10       21.96       56.12     27.82 o 
   1  13 -10       10.06       38.32     28.19 o 
   2  13 -10        2.50       -0.97     54.24 o 
   3  13 -10        9.16      -19.36     27.73 o 
   0  14 -10       25.18       79.51     47.61 o 
   1  14 -10       11.88        1.18     28.13 o 
   2  14 -10       10.70       11.95     29.12 o 
   1  15 -10       10.88        0.60     30.59 o 
   2   0  -9     3407.63     3300.11    591.74 o 
   4   0  -9      143.53      206.39     59.75 o 
   6   0  -9       24.09       27.60     33.81 o 
   0   1  -9     4488.76     4335.35    633.60 o 
   1   1  -9      279.45      324.68     43.87 o 
   2   1  -9     1715.31     1759.08    256.17 o 
   3   1  -9      581.45      689.86     94.51 o 
   4   1  -9      497.40      586.95    124.92 o 
   5   1  -9        8.47        2.22     37.87 o 
   6   1  -9       19.15       17.31     24.94 o 
   7   1  -9       14.51        0.90     30.61 o 
   1   2  -9     1657.61     1638.10    186.12 o 
   2   2  -9       34.48       31.22     11.42 o 
   3   2  -9      623.24      675.14     97.79 o 
   4   2  -9       16.56        7.22     16.83 o 
   5   2  -9      137.50      151.79     47.29 o 
   6   2  -9        6.51      -19.95     22.18 o 
   7   2  -9        1.31      -30.26     25.26 o 
   0   3  -9      413.37      398.06     73.47 o 
   1   3  -9       85.59       83.52     15.10 o 
   2   3  -9     1667.54     1601.15    201.23 o 
   3   3  -9      103.62       84.77     21.87 o 
   4   3  -9      215.90      279.38     43.59 o 
   5   3  -9        7.03       -2.10     23.92 o 
   6   3  -9        8.14      -30.01     20.01 o 
   7   3  -9       52.12       64.73     32.47 o 
   1   4  -9      193.00      218.60     28.72 o 
   2   4  -9     1149.40     1062.93    133.09 o 
   3   4  -9        4.96       -1.92     10.62 o 
   4   4  -9        1.13       -7.82     11.83 o 
   5   4  -9       62.45       37.57     22.57 o 
   6   4  -9       10.72       25.50     26.29 o 
   7   4  -9        4.19        1.25     41.10 o 
   0   5  -9      542.85      553.71     96.22 o 
   1   5  -9      430.12      442.89     59.98 o 
   2   5  -9      708.15      687.50     88.09 o 
   3   5  -9      169.96      170.09     26.45 o 
   4   5  -9      502.51      576.53     75.01 o 
   5   5  -9        0.65      -15.23     18.66 o 
   6   5  -9       15.05       -0.21     24.10 o 
   7   5  -9       24.60        4.06     44.56 o 
   1   6  -9      113.06      102.23     19.01 o 
   2   6  -9      112.10      140.82     22.51 o 
   3   6  -9       69.27       49.30     16.29 o 
   4   6  -9       87.16       75.88     21.94 o 
   5   6  -9       17.02       16.35     23.78 o 
   6   6  -9        3.46      111.70     62.18 o 
   7   6  -9        8.50      -48.74     45.16 o 
   0   7  -9       83.24       78.11     23.12 o 
   1   7  -9       21.58       22.52     10.99 o 
   2   7  -9      361.84      418.45     65.28 o 
   3   7  -9      464.95      630.05     82.96 o 
   4   7  -9       71.42       53.20     17.63 o 
   5   7  -9        3.47       18.81     24.44 o 
   6   7  -9       10.60       17.68     47.85 o 
   1   8  -9      232.45      297.24     50.98 o 
   2   8  -9      234.85      381.03     74.16 o 
   3   8  -9       74.51       62.86     21.92 o 
   4   8  -9       37.82       39.68     15.57 o 
   5   8  -9       33.15       34.67     24.61 o 
   6   8  -9       16.92      -13.32     40.80 o 
   0   9  -9      408.19      404.07    111.75 o 
   1   9  -9      220.05      211.35     39.81 o 
   2   9  -9      391.48      389.08     81.86 o 
   3   9  -9       14.99      -10.98     17.49 o 
   4   9  -9      206.91      204.60     41.75 o 
   5   9  -9        7.76       12.98     22.56 o 
   6   9  -9        9.53       16.43     47.67 o 
   1  10  -9      102.38       79.40     26.36 o 
   2  10  -9       14.72       -0.09     19.69 o 
   3  10  -9       82.95       94.59     26.45 o 
   4  10  -9        6.20       -2.49     25.44 o 
   5  10  -9       44.90       27.13     24.01 o 
   0  11  -9      121.85      102.77     44.27 o 
   1  11  -9       33.76       22.94     21.31 o 
   2  11  -9       28.21       19.14     19.30 o 
   3  11  -9        6.87      -16.90     22.37 o 
   4  11  -9       12.98      -19.24     21.59 o 
   5  11  -9        9.12      -42.86     38.18 o 
   1  12  -9        2.57        6.26     22.58 o 
   2  12  -9       55.11       97.16     33.31 o 
   3  12  -9        7.74       -0.25     20.63 o 
   4  12  -9       23.98       -8.00     23.49 o 
   0  13  -9      136.10      177.15     60.70 o 
   1  13  -9        8.00       11.34     26.46 o 
   2  13  -9        7.26       -6.32     24.05 o 
   3  13  -9        7.40       -1.83     34.78 o 
   4  13  -9       48.20       36.75     28.79 o 
   1  14  -9        1.47        1.40     25.75 o 
   2  14  -9        3.88      -28.06     28.56 o 
   3  14  -9        2.05       26.77     34.83 o 
   0  15  -9        4.39      -37.33     37.99 o 
   1  15  -9        1.19      -18.45     32.40 o 
   0   0  -8     3840.81     3715.83    663.91 o 
   2   0  -8      653.27      614.19    110.44 o 
   4   0  -8      114.36      206.38     54.01 o 
   6   0  -8       34.37      -26.40     33.75 o 
   1   1  -8     1236.32     1213.38    153.37 o 
   2   1  -8     1577.99     1553.79    222.83 o 
   3   1  -8      163.01      209.34     27.25 o 
   4   1  -8       14.24      -14.25     16.87 o 
   5   1  -8      140.94      185.57     59.69 o 
   6   1  -8       27.88       13.75     54.36 o 
   7   1  -8       13.83      -18.46     44.83 o 
   0   2  -8     1212.04     1216.97    179.75 o 
   1   2  -8     7958.85     7850.47    884.39 o 
   2   2  -8      914.40      883.47    112.91 o 
   3   2  -8      417.40      393.91     62.49 o 
   4   2  -8        3.96      -15.60     10.40 o 
   5   2  -8       98.64       83.35     30.51 o 
   6   2  -8        1.70       -9.34     22.80 o 
   7   2  -8        1.91      -39.21     26.14 o 
   1   3  -8     1657.24     1664.74    191.77 o 
   2   3  -8      445.15      508.69     65.22 o 
   3   3  -8      273.75      357.16     54.52 o 
   4   3  -8       30.23       29.70     13.89 o 
   5   3  -8       25.00       -1.17     19.70 o 
   6   3  -8       17.74       14.39     24.21 o 
   7   3  -8        2.27       -7.37     48.29 o 
   0   4  -8     2954.42     2949.31    518.92 o 
   1   4  -8       58.86       66.14     11.57 o 
   2   4  -8      125.38      130.58     20.81 o 
   3   4  -8       68.06       78.50     16.88 o 
   4   4  -8       22.02       -0.10     13.06 o 
   5   4  -8        0.48      -27.23     18.15 o 
   6   4  -8       31.49       35.14     26.14 o 
   7   4  -8        1.13       -3.11     39.72 o 
   1   5  -8      297.65      315.99     40.32 o 
   2   5  -8      247.49      237.59     35.11 o 
   3   5  -8      610.30      633.56     82.40 o 
   4   5  -8      195.93      244.98     42.11 o 
   5   5  -8        8.15       -9.65     19.93 o 
   6   5  -8       21.20      -21.98     36.20 o 
   7   5  -8        3.08      -52.27     42.35 o 
   0   6  -8      642.05      644.60    114.17 o 
   1   6  -8     1393.16     1256.53    163.51 o 
   2   6  -8       64.83       52.32     14.84 o 
   3   6  -8       93.08       85.51     17.52 o 
   4   6  -8       31.45       12.13     13.20 o 
   5   6  -8       41.77       42.53     18.87 o 
   6   6  -8       38.24       32.50     45.22 o 
   7   6  -8        1.20        2.33     47.31 o 
   1   7  -8       49.16       39.50     11.15 o 
   2   7  -8      143.14      191.80     33.51 o 
   3   7  -8      343.93      380.21     53.83 o 
   4   7  -8        1.51      -21.26     14.18 o 
   5   7  -8       34.58       30.03     24.56 o 
   6   7  -8       38.17       76.64     54.54 o 
   7   7  -8        8.72      -29.87     51.55 o 
   0   8  -8      668.44      577.33    147.03 o 
   1   8  -8      112.33      114.69     24.11 o 
   2   8  -8       11.69       -6.83     13.52 o 
   3   8  -8      357.30      348.07    163.98 o 
   4   8  -8       88.23      107.00     25.05 o 
   5   8  -8       21.77      -13.02     25.14 o 
   6   8  -8        4.88       20.13     45.51 o 
   1   9  -8       49.13       46.31     16.75 o 
   2   9  -8      292.51      389.58     60.38 o 
   3   9  -8      189.98      307.09     63.58 o 
   4   9  -8        1.66       -2.61     18.24 o 
   5   9  -8       41.62      -16.82     26.02 o 
   6   9  -8        5.00        9.84     29.73 o 
   0  10  -8       32.14       27.54     28.02 o 
   1  10  -8      371.07      437.27     70.77 o 
   2  10  -8      149.79      219.47     48.77 o 
   3  10  -8      127.34      125.82     29.46 o 
   4  10  -8       98.86      118.08     31.93 o 
   5  10  -8       12.46      -10.09     24.69 o 
   6  10  -8        0.25       15.65     41.57 o 
   1  11  -8      102.52      100.12     59.03 o 
   2  11  -8        9.68       15.31     22.13 o 
   3  11  -8       46.94       39.95     22.13 o 
   4  11  -8        0.81      -14.83     20.67 o 
   5  11  -8        4.51      -20.93     30.19 o 
   0  12  -8      201.52      145.75     57.31 o 
   1  12  -8       18.93        3.32     19.64 o 
   2  12  -8       11.18      -11.96     24.28 o 
   3  12  -8       68.07       52.12     23.41 o 
   4  12  -8        5.04      -16.36     21.90 o 
   5  12  -8        8.74       -2.78     25.13 o 
   1  13  -8       29.83       20.63     23.52 o 
   2  13  -8        0.41       -8.23     25.09 o 
   3  13  -8       54.53       95.12     35.25 o 
   4  13  -8       16.17        3.54     26.11 o 
   0  14  -8        5.91      -19.53     33.33 o 
   1  14  -8       21.74        6.23     24.34 o 
   2  14  -8       19.29       -2.31     27.66 o 
   3  14  -8        2.37       11.83     27.05 o 
   1  15  -8        0.96       -8.06     25.36 o 
   2  15  -8        2.47      -30.59     26.47 o 
   2   0  -7     6343.42     6621.13   1173.04 o 
   4   0  -7     1551.32     1590.43    286.95 o 
   6   0  -7       70.95       81.84     43.91 o 
   8   0  -7       32.39      -12.48     41.04 o 
   0   1  -7     2835.05     2833.45    415.58 o 
   1   1  -7      862.47      739.04     95.29 o 
   2   1  -7      854.43      849.80    120.70 o 
   3   1  -7      462.30      460.92     59.42 o 
   4   1  -7      143.55      174.84     29.47 o 
   5   1  -7       10.08       -3.72     20.43 o 
   6   1  -7       62.40       77.16     28.08 o 
   7   1  -7       19.23       60.53     31.23 o 
   8   1  -7        5.03      -18.67     29.26 o 
   1   2  -7      881.76      813.98     91.00 o 
   2   2  -7      346.01      347.03     45.66 o 
   3   2  -7      174.13      256.49     38.52 o 
   4   2  -7      176.78      256.94     38.79 o 
   5   2  -7      429.27      574.59    112.26 o 
   6   2  -7        2.51      -21.97     30.85 o 
   7   2  -7        6.06      -14.63     27.42 o 
   8   2  -7       23.74       69.11     51.31 o 
   0   3  -7     3599.74     3665.43    644.22 o 
   1   3  -7      404.01      378.66     43.62 o 
   2   3  -7      760.88      739.41     95.38 o 
   3   3  -7      203.57      249.78     31.66 o 
   4   3  -7       84.24       86.16     19.49 o 
   5   3  -7       30.47       16.46     16.89 o 
   6   3  -7       21.17       18.61     26.19 o 
   7   3  -7        9.47      -12.42     40.74 o 
   1   4  -7       56.19       63.24     10.56 o 
   2   4  -7     2189.43     2172.91    276.93 o 
   3   4  -7      478.76      527.17     67.40 o 
   4   4  -7      138.60      184.02     31.52 o 
   5   4  -7        1.07       -4.30     14.78 o 
   6   4  -7       56.82       70.40     67.83 o 
   7   4  -7        2.58      -22.76     37.63 o 
   0   5  -7     1257.43     1317.57    236.27 o 
   1   5  -7      954.82      944.84    116.25 o 
   2   5  -7     1630.86     1474.06    188.19 o 
   3   5  -7      178.00      198.90     27.31 o 
   4   5  -7       56.50       57.63     15.04 o 
   5   5  -7        8.45        4.40     14.98 o 
   6   5  -7        2.98      -42.77     34.70 o 
   7   5  -7       17.05      -14.52     43.07 o 
   1   6  -7      418.42      424.25     59.20 o 
   2   6  -7      134.17      182.13     27.47 o 
   3   6  -7       19.16       18.02     11.38 o 
   4   6  -7       31.84       18.21     14.64 o 
   5   6  -7       96.17       99.03     26.72 o 
   6   6  -7       32.38       36.86     26.76 o 
   7   6  -7        7.82       11.35     49.04 o 
   0   7  -7      810.46      756.77    136.81 o 
   1   7  -7      425.07      570.85     72.71 o 
   2   7  -7       42.21       59.54     17.39 o 
   3   7  -7      107.96       84.41     17.68 o 
   4   7  -7       65.19       58.31     16.68 o 
   5   7  -7       29.25        3.15     28.29 o 
   6   7  -7        8.21      -42.17     30.28 o 
   7   7  -7       11.27       62.36     59.07 o 
   1   8  -7      237.75      240.14     40.27 o 
   2   8  -7      342.20      351.49     55.69 o 
   3   8  -7      371.86      460.56     81.60 o 
   4   8  -7      242.79      190.51     51.36 o 
   5   8  -7      107.54       64.50     48.01 o 
   6   8  -7       27.97        2.08     28.55 o 
   0   9  -7        8.10       -3.55     14.05 o 
   1   9  -7       84.22      100.30     28.55 o 
   2   9  -7      249.42      307.62     50.44 o 
   3   9  -7       39.56       60.96     21.44 o 
   4   9  -7       43.14       33.12     19.55 o 
   5   9  -7       31.63       13.35     21.56 o 
   6   9  -7        1.08      -18.71     29.31 o 
   1  10  -7       27.05       39.83     28.73 o 
   2  10  -7      147.17      217.08     38.82 o 
   3  10  -7       13.90        6.01     18.41 o 
   4  10  -7       35.59       44.23     22.91 o 
   5  10  -7       12.71       31.99     24.55 o 
   6  10  -7        6.73       -5.53     28.48 o 
   0  11  -7        4.60      -17.68     24.91 o 
   1  11  -7      190.25      236.34     52.07 o 
   2  11  -7        3.88      -14.50     16.41 o 
   3  11  -7       74.96       52.20     23.29 o 
   4  11  -7       74.51       74.68     31.26 o 
   5  11  -7        2.69      -17.73     30.83 o 
   1  12  -7       24.07       19.01     19.12 o 
   2  12  -7       32.83       31.91     20.15 o 
   3  12  -7        2.64       -3.81     20.50 o 
   4  12  -7       19.73       -5.03     22.51 o 
   5  12  -7        2.76       37.53     27.05 o 
   0  13  -7       50.80       50.48     36.86 o 
   1  13  -7        2.52      -16.39     20.97 o 
   2  13  -7      117.08      127.09     37.98 o 
   3  13  -7       32.20       53.28     48.15 o 
   4  13  -7        3.97      -23.64     25.45 o 
   1  14  -7       39.72        8.47     26.21 o 
   2  14  -7        8.48       10.73     25.75 o 
   3  14  -7        2.85      -32.36     28.95 o 
   0  15  -7        8.55      -41.58     33.93 o 
   1  15  -7        2.57       14.02     27.38 o 
   2  15  -7        1.21      -31.57     39.30 o 
   0   0  -6    10044.23    10099.66   1789.44 o 
   2   0  -6     2175.59     2092.41    373.32 o 
   4   0  -6      911.86      889.18    158.98 o 
   6   0  -6       63.16       32.20     33.69 o 
   8   0  -6       49.04       84.82     52.51 o 
   1   1  -6     3094.20     2860.61    364.41 o 
   2   1  -6     1749.29     1719.07    250.95 o 
   3   1  -6      739.83      699.28     88.05 o 
   4   1  -6      131.62      160.19     23.36 o 
   5   1  -6      143.54      163.69     31.98 o 
   6   1  -6      205.13      239.72     55.53 o 
   7   1  -6       11.96      -10.62     23.65 o 
   8   1  -6       32.16       72.46     51.37 o 
   0   2  -6     1907.64     1839.61    326.44 o 
   1   2  -6      939.49      911.45    105.15 o 
   2   2  -6      353.55      365.68     48.61 o 
   3   2  -6     2628.93     2743.94    341.45 o 
   4   2  -6       97.80      144.45     24.94 o 
   5   2  -6        5.81       -3.14     14.48 o 
   6   2  -6        7.29        7.69     23.59 o 
   7   2  -6       13.31        0.76     36.29 o 
   8   2  -6        7.16        9.26     45.10 o 
   1   3  -6     1328.60     1252.69    142.55 o 
   2   3  -6     1138.26     1061.13    132.17 o 
   3   3  -6      348.11      336.61     50.69 o 
   4   3  -6       59.64       62.92     16.83 o 
   5   3  -6      308.38      411.46     74.89 o 
   6   3  -6       19.84       -6.78     23.00 o 
   7   3  -6        3.24      -28.37     37.81 o 
   8   3  -6        7.08      -51.61     37.57 o 
   0   4  -6     4907.71     4897.94    862.73 o 
   1   4  -6        3.62        9.59      7.12 o 
   2   4  -6      400.03      399.64     58.21 o 
   3   4  -6       37.69       43.80     12.80 o 
   4   4  -6      428.42      446.01     63.53 o 
   5   4  -6       14.34       -3.75     17.56 o 
   6   4  -6       39.25       32.40     24.59 o 
   7   4  -6        2.15       16.01     40.32 o 
   1   5  -6     1103.23      925.00    117.77 o 
   2   5  -6      624.22      568.79     69.75 o 
   3   5  -6      929.34      878.48    106.44 o 
   4   5  -6       93.56      123.77     21.02 o 
   5   5  -6      204.04      313.75     53.80 o 
   6   5  -6       17.27       16.61     28.13 o 
   7   5  -6        0.02       24.43     46.89 o 
   0   6  -6      146.84      160.83     33.90 o 
   1   6  -6      136.75      160.87     26.30 o 
   2   6  -6      225.26      258.35     43.52 o 
   3   6  -6      474.15      577.87     77.40 o 
   4   6  -6      176.79      223.56     34.02 o 
   5   6  -6      107.87      126.72     35.73 o 
   6   6  -6       29.40       26.45     26.54 o 
   1   7  -6      431.44      410.74     53.52 o 
   2   7  -6      442.29      544.80     81.92 o 
   3   7  -6       43.76       52.51     13.88 o 
   4   7  -6       15.31       -5.73     13.46 o 
   5   7  -6       27.94        8.74     27.75 o 
   6   7  -6       55.87       94.41     34.43 o 
   7   7  -6       57.25       68.46     56.15 o 
   0   8  -6      432.44      551.08     99.85 o 
   1   8  -6      305.87      339.23     45.99 o 
   2   8  -6       89.75       97.62     22.02 o 
   3   8  -6       83.23       85.35     46.69 o 
   4   8  -6      198.55      248.75     43.96 o 
   5   8  -6       16.92        4.76     18.53 o 
   6   8  -6       76.26       21.23    104.90 o 
   7   8  -6       15.90       29.33     51.13 o 
   1   9  -6       15.55        5.90     12.90 o 
   2   9  -6       97.10       61.79     19.41 o 
   3   9  -6       42.09       40.63     20.14 o 
   4   9  -6        6.96       -6.99     17.63 o 
   5   9  -6       39.08       54.59     33.76 o 
   6   9  -6       11.61       -2.06     27.86 o 
   0  10  -6       68.14      122.83     44.63 o 
   1  10  -6      294.87      265.27     44.24 o 
   2  10  -6      285.11      287.04     86.05 o 
   3  10  -6      320.37      348.37     57.63 o 
   4  10  -6       63.07       63.68     34.95 o 
   5  10  -6        7.39       15.73     22.22 o 
   6  10  -6       13.06        8.98     84.16 o 
   1  11  -6      302.60      343.07     54.82 o 
   2  11  -6      150.83      121.78     30.94 o 
   3  11  -6        4.26        1.33     18.67 o 
   4  11  -6       23.90       21.40     21.49 o 
   5  11  -6       48.10        7.94     27.27 o 
   6  11  -6        7.82       11.67     28.83 o 
   0  12  -6       66.47       88.95     42.00 o 
   1  12  -6       86.62       74.94     27.15 o 
   2  12  -6       55.10       46.26     21.31 o 
   3  12  -6       29.72        2.05     25.32 o 
   4  12  -6        5.80      -14.68     23.25 o 
   5  12  -6        0.71      -33.24     22.16 o 
   1  13  -6        0.32       36.54     23.73 o 
   2  13  -6       19.50       31.56     26.10 o 
   3  13  -6        1.58      -22.02     20.78 o 
   4  13  -6       19.52       38.90     25.50 o 
   0  14  -6       68.00       98.15     45.76 o 
   1  14  -6       21.16        4.34     23.43 o 
   2  14  -6       13.09      -31.88     21.25 o 
   3  14  -6        5.95        0.14     28.54 o 
   4  14  -6        7.13      -32.95     24.63 o 
   1  15  -6        2.07       -3.90     24.58 o 
   2  15  -6        3.06      -22.51     25.18 o 
   3  15  -6        4.53      -11.48     29.97 o 
   0  16  -6        3.08       11.47     39.96 o 
   1  16  -6       12.91      -11.20     27.70 o 
   2   0  -5        0.97       -9.10      6.07 o 
   4   0  -5       62.91       74.27     31.75 o 
   6   0  -5      238.42      291.05     97.42 o 
   8   0  -5        7.35       78.31     52.92 o 
   0   1  -5     3110.67     2929.00    425.74 o 
   1   1  -5     4232.40     4072.91    517.91 o 
   2   1  -5      473.08      433.06     54.20 o 
   3   1  -5     1055.52     1031.28    130.50 o 
   4   1  -5      188.08      324.62     39.44 o 
   5   1  -5      506.41      495.37     79.23 o 
   6   1  -5       17.26       18.13     29.21 o 
   7   1  -5       12.89        9.16     24.23 o 
   8   1  -5       51.30       26.34     47.31 o 
   1   2  -5     3856.25     3623.66    451.03 o 
   2   2  -5        5.49       -8.87      5.91 o 
   3   2  -5     2280.46     2282.58    331.68 o 
   4   2  -5      277.42      411.05     59.13 o 
   5   2  -5      530.10      706.27    102.81 o 
   6   2  -5      257.08      284.63     56.01 o 
   7   2  -5       47.19       73.72     33.21 o 
   8   2  -5        0.23      -10.03     45.52 o 
   0   3  -5      137.80      194.65     32.08 o 
   1   3  -5      810.55      769.66     87.26 o 
   2   3  -5      626.93      526.21     78.37 o 
   3   3  -5      355.38      365.06     47.28 o 
   4   3  -5      861.53      823.15    115.44 o 
   5   3  -5      355.50      477.90     67.21 o 
   6   3  -5      103.61      145.62     34.97 o 
   7   3  -5       12.58        5.79     39.36 o 
   8   3  -5        0.97      113.73     58.60 o 
   1   4  -5      108.51      108.88     14.74 o 
   2   4  -5      534.51      495.52     72.21 o 
   3   4  -5       88.37       90.37     17.08 o 
   4   4  -5      162.55      250.45     36.77 o 
   5   4  -5       81.87       86.94     21.48 o 
   6   4  -5       47.44       77.99     23.24 o 
   8   4  -5        8.70       14.81     47.19 o 
   0   5  -5      445.29      461.70     80.47 o 
   1   5  -5      823.62      758.54     96.15 o 
   2   5  -5      735.76      666.15     83.94 o 
   3   5  -5       33.86       17.71     11.72 o 
   4   5  -5      383.40      442.31     55.66 o 
   5   5  -5      317.74      439.88     79.57 o 
   6   5  -5       70.56        8.59     42.86 o 
   7   5  -5       14.69      -52.80     38.70 o 
   1   6  -5      126.91      159.57     24.06 o 
   2   6  -5       90.12       89.38     19.48 o 
   3   6  -5     1372.99     1337.06    166.44 o 
   4   6  -5       15.25       31.57     12.58 o 
   5   6  -5      186.79      193.10     45.27 o 
   6   6  -5        5.37      -39.01     34.19 o 
   7   6  -5       30.92       77.00     52.51 o 
   0   7  -5       10.54       -6.05     10.79 o 
   1   7  -5     1148.95     1098.00    137.56 o 
   2   7  -5       94.71       91.97     24.31 o 
   3   7  -5      334.50      379.12     50.81 o 
   4   7  -5       91.93       82.46     18.58 o 
   5   7  -5      110.99      135.68     37.40 o 
   6   7  -5        3.78       -7.68     24.97 o 
   7   7  -5        3.00        9.30     30.89 o 
   1   8  -5      266.90      294.63     42.83 o 
   2   8  -5       43.24       46.81     14.63 o 
   3   8  -5      305.72      312.18     50.44 o 
   4   8  -5       81.42      110.21     27.31 o 
   5   8  -5       80.36       41.19     40.34 o 
   6   8  -5       36.56       45.59     89.72 o 
   7   8  -5       37.59       31.61     33.93 o 
   0   9  -5       95.99      138.02     30.95 o 
   1   9  -5      101.40      141.45     27.82 o 
   2   9  -5       60.29       64.50     26.96 o 
   3   9  -5       61.78       82.23     27.13 o 
   4   9  -5       21.67      -13.35     17.23 o 
   5   9  -5       95.84       77.96     26.72 o 
   6   9  -5       15.71       -4.57     27.73 o 
   1  10  -5       14.45       -9.16     13.82 o 
   2  10  -5       35.14       32.67     16.95 o 
   3  10  -5      184.36      229.42     59.20 o 
   4  10  -5       35.75       44.43     22.05 o 
   5  10  -5       14.54        8.65     21.41 o 
   6  10  -5       26.70       38.53     34.27 o 
   0  11  -5      599.75      710.86    186.28 o 
   1  11  -5      264.32      335.75     53.99 o 
   2  11  -5       37.75       23.71     32.53 o 
   3  11  -5       30.75       -2.07     17.13 o 
   4  11  -5        2.24        0.16     22.42 o 
   5  11  -5       61.10       90.27     29.95 o 
   6  11  -5        1.81       -5.23     27.84 o 
   1  12  -5      143.91      165.50     40.08 o 
   2  12  -5       29.58       -1.62     18.45 o 
   3  12  -5        5.33       -0.85     18.43 o 
   4  12  -5       10.47      -30.26     24.08 o 
   5  12  -5        1.99      -34.82     25.25 o 
   0  13  -5       27.86       44.92     33.51 o 
   1  13  -5      140.39      128.19     36.86 o 
   2  13  -5      124.14      194.49     46.75 o 
   3  13  -5        2.24      -31.59     21.06 o 
   4  13  -5        1.23      -12.32     22.19 o 
   5  13  -5        9.40       14.42     27.74 o 
   1  14  -5       13.34      -25.58     34.94 o 
   2  14  -5        1.43        0.48     23.63 o 
   3  14  -5       14.28        0.84     27.44 o 
   4  14  -5        0.61       -5.69     24.77 o 
   0  15  -5        2.83        2.45     36.50 o 
   1  15  -5        6.65       27.93     32.52 o 
   2  15  -5        1.84      -27.67     23.62 o 
   3  15  -5        3.72        0.69     31.98 o 
   1  16  -5        2.39      -37.61     25.08 o 
   0   0  -4     2333.00     2337.18    413.37 o 
   2   0  -4     4607.54     4668.14    828.19 o 
   4   0  -4     2285.08     2226.00    403.25 o 
   6   0  -4      755.98      783.15    200.03 o 
   8   0  -4       27.43        3.76     36.74 o 
   1   1  -4     3111.15     2922.50    367.87 o 
   2   1  -4      883.45      922.86    118.10 o 
   3   1  -4      237.68      306.10     44.22 o 
   4   1  -4      980.89     1039.65    173.58 o 
   5   1  -4      317.26      420.20     67.25 o 
   6   1  -4      645.62      754.28    122.78 o 
   7   1  -4      121.77      123.44     45.65 o 
   8   1  -4        0.37      -56.70     37.80 o 
   0   2  -4     4295.66     4331.05    771.34 o 
   1   2  -4    10427.27    10975.12   1374.73 o 
   2   2  -4      357.82      348.38     47.75 o 
   3   2  -4      526.75      491.13     76.11 o 
   4   2  -4      408.25      532.72     73.96 o 
   5   2  -4      219.26      280.74     44.59 o 
   6   2  -4       34.15       20.90     23.14 o 
   7   2  -4       99.21      114.64     39.15 o 
   8   2  -4       16.26       -7.35     39.96 o 
   1   3  -4      213.33      288.88     34.06 o 
   2   3  -4      320.87      338.12     42.24 o 
   3   3  -4      339.34      375.28     49.91 o 
   4   3  -4       13.53       -9.75     11.11 o 
   5   3  -4       77.92       98.36     23.09 o 
   6   3  -4       32.30       37.59     29.93 o 
   8   3  -4        0.61      -33.39     45.28 o 
   0   4  -4     2419.36     2276.73    399.46 o 
   1   4  -4     1113.58     1057.85    132.90 o 
   2   4  -4     1196.18     1009.48    125.68 o 
   3   4  -4        8.09       -3.99      7.97 o 
   4   4  -4      302.79      343.29     54.84 o 
   5   4  -4       20.35       22.30     15.92 o 
   6   4  -4      308.13      357.53     85.95 o 
   7   4  -4        3.04       13.14     46.53 o 
   1   5  -4     1476.77     1352.94    168.05 o 
   2   5  -4      893.89      910.87    113.90 o 
   3   5  -4      394.86      408.62     52.26 o 
   4   5  -4      113.32      139.22     23.69 o 
   5   5  -4       91.06      120.36     30.49 o 
   6   5  -4       44.03       42.54     26.24 o 
   7   5  -4       34.48       13.84     29.69 o 
   0   6  -4      578.75      547.07     95.31 o 
   1   6  -4     1105.13      943.43    118.97 o 
   2   6  -4      102.42       99.46     19.96 o 
   3   6  -4        7.84        5.54      9.56 o 
   4   6  -4      395.47      402.59     54.68 o 
   5   6  -4       14.60        6.00     19.99 o 
   6   6  -4       15.32       -5.65     23.78 o 
   7   6  -4       38.78       64.09     32.54 o 
   1   7  -4      361.91      381.21     58.14 o 
   2   7  -4      387.78      487.45     80.31 o 
   3   7  -4       60.64      101.91     27.89 o 
   4   7  -4       63.63       51.33     18.61 o 
   5   7  -4      291.07      284.76     60.40 o 
   6   7  -4       30.98       17.25     27.07 o 
   7   7  -4       18.40       13.02     33.08 o 
   0   8  -4      693.25      630.55    110.41 o 
   1   8  -4      517.66      519.10     65.09 o 
   2   8  -4       52.34       65.57     17.30 o 
   3   8  -4       95.67      104.61     23.60 o 
   4   8  -4       24.69       35.91     17.79 o 
   5   8  -4       49.20       83.10     25.48 o 
   6   8  -4       52.34      100.42     55.58 o 
   7   8  -4        9.17       41.94     31.87 o 
   1   9  -4       50.27       34.97     14.57 o 
   2   9  -4       12.44       10.53     13.59 o 
   3   9  -4       47.71       22.75     16.27 o 
   4   9  -4       35.27       10.01     17.60 o 
   5   9  -4       50.15       29.80     21.50 o 
   6   9  -4      102.70       67.34     39.55 o 
   7   9  -4       15.29       30.90     34.42 o 
   0  10  -4     1129.04      991.11    172.37 o 
   1  10  -4      196.13      238.88     39.55 o 
   2  10  -4       72.31       80.63     21.31 o 
   3  10  -4      130.55      116.25     27.29 o 
   4  10  -4       33.40       23.46     20.23 o 
   5  10  -4        4.28      -32.19     21.46 o 
   6  10  -4        4.96      -29.80     62.89 o 
   1  11  -4      220.68      254.11     42.72 o 
   2  11  -4       25.25       12.95     16.81 o 
   3  11  -4      133.64      142.76     31.60 o 
   4  11  -4        2.04        2.81     18.82 o 
   5  11  -4       16.18        0.93     22.85 o 
   6  11  -4       22.02       25.09     28.85 o 
   0  12  -4       54.85       36.98     29.03 o 
   1  12  -4      259.97      273.50     58.36 o 
   2  12  -4       10.92       -8.75     17.76 o 
   3  12  -4        6.67      -16.37     17.06 o 
   4  12  -4        0.50        0.60     20.95 o 
   5  12  -4        3.76      -29.98     37.46 o 
   1  13  -4       49.93       25.25     22.42 o 
   2  13  -4       20.22        6.38     19.08 o 
   3  13  -4       13.21      -23.88     22.11 o 
   4  13  -4        8.22       40.60     26.16 o 
   5  13  -4        2.61       25.24     28.77 o 
   0  14  -4       31.26       23.54     32.97 o 
   1  14  -4        6.66      -22.68     20.61 o 
   2  14  -4       10.90      -15.81     39.90 o 
   3  14  -4        7.41      -32.96     22.68 o 
   4  14  -4        7.19      -27.86     29.99 o 
   1  15  -4       18.91       16.62     26.99 o 
   2  15  -4        4.19       -5.99     28.09 o 
   3  15  -4        5.86       -6.84     30.18 o 
   0  16  -4        1.82       44.32     41.16 o 
   1  16  -4       15.20        3.80     27.21 o 
   2  16  -4        9.20       15.13     29.01 o 
   2   0  -3     2883.11     2824.42    501.27 o 
   6   0  -3       24.84      -25.08     21.52 o 
   8   0  -3       28.41       52.51     39.54 o 
   0   1  -3      818.27      832.32    123.15 o 
   1   1  -3    10604.52    11182.38   1401.34 o 
   2   1  -3     1976.95     1801.61    258.56 o 
   3   1  -3       90.04       74.35     14.98 o 
   4   1  -3     1919.05     1962.95    277.79 o 
   5   1  -3        5.40       11.78     13.57 o 
   6   1  -3       22.33       23.62     23.28 o 
   7   1  -3        2.81      -21.29     20.57 o 
   8   1  -3        1.59      -10.03     38.58 o 
   1   2  -3     2588.62     2412.62    299.72 o 
   2   2  -3      525.87      516.52     62.79 o 
   3   2  -3      944.48      890.42    124.93 o 
   4   2  -3      266.47      429.75     59.46 o 
   5   2  -3       37.50       42.40     28.30 o 
   6   2  -3       10.85       33.28     19.28 o 
   7   2  -3        6.62       36.74     38.41 o 
   8   2  -3        1.34       36.79     39.54 o 
   0   3  -3       79.62      123.18     33.94 o 
   1   3  -3     1609.97     1483.71    184.80 o 
   2   3  -3     2223.75     2081.44    256.95 o 
   3   3  -3      776.14      688.31     84.05 o 
   4   3  -3      579.45      585.05     88.24 o 
   5   3  -3        1.44       14.65     14.41 o 
   6   3  -3        1.80      -22.11     14.74 o 
   7   3  -3        3.17        1.48     25.97 o 
   1   4  -3      174.14      185.80     25.94 o 
   2   4  -3      971.58      899.54    111.58 o 
   3   4  -3       40.63       24.94     12.36 o 
   4   4  -3      610.31      663.91    101.80 o 
   5   4  -3        9.71       26.60     21.14 o 
   6   4  -3      524.15      640.25    226.65 o 
   7   4  -3       16.15       -9.65     25.93 o 
   8   4  -3        8.83       59.55     53.16 o 
   0   5  -3      519.64      408.29     71.49 o 
   1   5  -3      246.98      344.59     50.11 o 
   2   5  -3      671.11      635.12     78.72 o 
   3   5  -3       78.88       76.33     14.49 o 
   4   5  -3      512.98      523.30     68.84 o 
   5   5  -3       49.68       80.54     29.10 o 
   6   5  -3       17.03      -10.66     23.29 o 
   7   5  -3        5.91       13.89     28.35 o 
   8   5  -3        2.32      -47.37     45.10 o 
   1   6  -3      134.45      126.16     18.51 o 
   2   6  -3      283.82      358.73     54.91 o 
   3   6  -3      470.58      536.48     68.62 o 
   4   6  -3       21.90       17.18     11.32 o 
   5   6  -3      102.55      115.67     33.77 o 
   6   6  -3       41.27       44.91     28.22 o 
   7   6  -3       24.90       27.50     30.24 o 
   0   7  -3        5.36      -10.20     10.30 o 
   1   7  -3     1830.32     1747.17    212.57 o 
   2   7  -3      137.16      163.07     28.40 o 
   3   7  -3      112.76      108.42     22.99 o 
   4   7  -3       24.09       49.56     22.66 o 
   5   7  -3       28.80       36.48     23.92 o 
   6   7  -3       19.54        1.18     33.36 o 
   7   7  -3        7.06        3.64     30.11 o 
   1   8  -3      213.92      235.90     31.78 o 
   2   8  -3       24.14        1.61     11.21 o 
   3   8  -3        6.22        1.47     15.37 o 
   4   8  -3       42.31       42.33     18.70 o 
   5   8  -3       62.41       62.02     30.28 o 
   6   8  -3       49.00       40.45     30.52 o 
   7   8  -3        5.74       18.14     33.66 o 
   0   9  -3     1066.92      954.25    165.67 o 
   1   9  -3       98.11       92.28     28.84 o 
   2   9  -3      208.95      245.10     40.70 o 
   3   9  -3       72.25       64.97     19.76 o 
   4   9  -3      201.06      206.43     38.36 o 
   5   9  -3        0.63       -4.84     19.17 o 
   6   9  -3       16.12      -18.14     26.30 o 
   7   9  -3        5.11      -14.10     34.29 o 
   1  10  -3       64.43       55.08     17.49 o 
   2  10  -3      161.77      147.92     29.19 o 
   3  10  -3       30.27       31.52     18.36 o 
   4  10  -3       64.63       50.08     21.61 o 
   5  10  -3       24.48       -4.00     21.16 o 
   6  10  -3        4.09      -10.14     29.88 o 
   0  11  -3       84.69      150.08     51.26 o 
   1  11  -3       12.79       23.99     15.52 o 
   2  11  -3      181.64      239.80     41.86 o 
   3  11  -3      110.11      162.34     32.95 o 
   4  11  -3       58.52       54.37     22.91 o 
   5  11  -3       12.21      -32.45     21.63 o 
   6  11  -3        1.47      -27.16     35.23 o 
   1  12  -3       17.61        5.38     15.19 o 
   2  12  -3       57.06       53.27     20.76 o 
   3  12  -3       17.88      -19.04     17.67 o 
   4  12  -3        7.30      -26.70     20.40 o 
   5  12  -3        2.63       -9.79     22.40 o 
   0  13  -3      116.63       94.70     41.47 o 
   1  13  -3       25.88       31.34     22.71 o 
   2  13  -3       10.36       32.54     24.13 o 
   3  13  -3       37.32       33.00     21.16 o 
   4  13  -3       39.04       -7.98     22.66 o 
   5  13  -3        0.69        1.57     27.42 o 
   1  14  -3        4.79      -30.31     20.21 o 
   2  14  -3       10.24       -7.79     24.83 o 
   3  14  -3       23.63      -25.13     21.85 o 
   4  14  -3        4.81       32.50     25.95 o 
   0  15  -3       36.35       71.21     43.25 o 
   1  15  -3       28.43       26.24     38.23 o 
   2  15  -3       21.00       32.10     26.62 o 
   3  15  -3        0.02      -20.72     28.10 o 
   1  16  -3       12.79       49.32     32.10 o 
   2  16  -3        2.43      -16.03     29.19 o 
   0   0  -2      137.16      127.17     23.48 o 
   2   0  -2    14952.68    15640.13   3719.85 o 
   4   0  -2     1320.03     1186.10    286.27 o 
   1   1  -2    12832.30    12970.17   1608.19 o 
   2   1  -2     9257.86     9419.22   1349.48 o 
   3   1  -2     2029.26     1925.61    279.61 o 
   4   1  -2      939.07     1047.19    148.09 o 
   5   1  -2      157.24      205.78     35.95 o 
   6   1  -2       73.82       46.12     21.52 o 
   7   1  -2       25.77        9.48     23.90 o 
   8   1  -2        4.48       52.15     45.58 o 
   0   2  -2     9734.05     9866.37   1688.41 o 
   1   2  -2     1209.26     1212.79    148.42 o 
   2   2  -2     1836.05     1809.52    221.50 o 
   3   2  -2     2175.84     2057.02    299.51 o 
   4   2  -2       35.93       16.73     13.08 o 
   5   2  -2      376.01      415.29     67.67 o 
   6   2  -2        1.90      -16.47     15.58 o 
   7   2  -2       30.90       54.25     30.99 o 
   1   3  -2     4846.76     4724.01    579.28 o 
   2   3  -2      681.97      573.83     70.52 o 
   3   3  -2     1231.72     1121.21    159.05 o 
   4   3  -2      114.90      129.84     22.18 o 
   5   3  -2       46.20       41.57     16.24 o 
   6   3  -2       45.63       35.54     20.05 o 
   7   3  -2       20.23       18.07     30.22 o 
   8   3  -2       19.30      -14.34     42.11 o 
   0   4  -2     7501.68     7872.47   1347.55 o 
   1   4  -2     1355.37     1217.21    172.07 o 
   2   4  -2      298.64      320.35     42.48 o 
   3   4  -2      205.05      234.91     27.20 o 
   4   4  -2       90.92      122.59     17.35 o 
   5   4  -2       45.02       48.57     17.42 o 
   6   4  -2       91.20      107.77     34.55 o 
   7   4  -2        6.25        2.23     45.75 o 
   8   4  -2        3.59       -6.93     43.96 o 
   1   5  -2     5212.35     5075.05    613.63 o 
   2   5  -2      670.29      524.34     66.33 o 
   3   5  -2     1299.76     1218.17    134.88 o 
   4   5  -2       18.69       13.62     10.22 o 
   5   5  -2      424.07      425.33    154.25 o 
   6   5  -2       19.76      -25.72     22.47 o 
   7   5  -2       43.65       22.81     33.31 o 
   8   5  -2       10.07       19.83     50.95 o 
   0   6  -2     3771.96     3793.06    650.27 o 
   1   6  -2       48.89       43.18     16.95 o 
   2   6  -2      775.70      759.87    108.71 o 
   3   6  -2     1141.57     1118.43    137.63 o 
   4   6  -2      265.86      319.71     50.85 o 
   5   6  -2      239.65      193.27     56.75 o 
   6   6  -2       47.65        8.07     25.32 o 
   7   6  -2        6.84      -16.52     26.56 o 
   1   7  -2     1113.16     1038.61    126.55 o 
   2   7  -2      225.58      252.16     40.65 o 
   3   7  -2      254.34      265.84     42.51 o 
   4   7  -2       51.64       37.64     17.59 o 
   5   7  -2       63.34       12.95     21.29 o 
   6   7  -2       18.35       -4.93     65.67 o 
   7   7  -2        9.55        6.24     29.74 o 
   0   8  -2      274.77      215.09     42.96 o 
   1   8  -2      388.39      380.48     47.81 o 
   2   8  -2      224.01      286.39     44.90 o 
   3   8  -2       48.14       40.43     17.58 o 
   4   8  -2       37.37       48.08     18.50 o 
   5   8  -2       22.67        8.03     19.44 o 
   6   8  -2        0.11      -34.64     23.09 o 
   7   8  -2        2.91      -12.37     30.51 o 
   1   9  -2      166.05      148.98     22.32 o 
   2   9  -2      346.86      399.16     61.57 o 
   3   9  -2      175.01      243.48     41.78 o 
   4   9  -2       39.39       31.48     18.22 o 
   5   9  -2       32.56       10.39     25.27 o 
   6   9  -2        1.13        4.60     25.09 o 
   7   9  -2        8.17        0.29     36.91 o 
   0  10  -2      672.04      613.11    107.81 o 
   1  10  -2      121.32       90.86     21.23 o 
   2  10  -2      271.21      244.82     40.96 o 
   3  10  -2       19.03       29.09     17.32 o 
   4  10  -2       65.80       67.61     30.72 o 
   5  10  -2       44.90       99.81     42.55 o 
   6  10  -2        4.78       11.32     44.62 o 
   1  11  -2      130.80      138.68     27.85 o 
   2  11  -2       59.02       58.45     20.16 o 
   3  11  -2       97.39      126.97     28.88 o 
   4  11  -2       60.27       87.18     34.53 o 
   5  11  -2       43.21       43.87     25.21 o 
   6  11  -2        9.62       22.64     33.28 o 
   0  12  -2      282.29      186.36     60.90 o 
   1  12  -2       68.51       66.02     21.29 o 
   2  12  -2       14.22        3.26     16.02 o 
   3  12  -2      110.37       82.91     36.54 o 
   4  12  -2        2.29      -28.58     19.05 o 
   5  12  -2       14.98        3.98     23.64 o 
   1  13  -2        3.33      -19.60     33.48 o 
   2  13  -2       15.05        0.59     17.93 o 
   3  13  -2       13.23       -1.34     19.61 o 
   4  13  -2       14.15      -31.68     21.45 o 
   5  13  -2       10.18       -7.25     34.18 o 
   0  14  -2       25.96       40.92     34.29 o 
   1  14  -2       13.26       -9.76     23.00 o 
   2  14  -2       24.26       -5.13     23.65 o 
   3  14  -2        3.87      -21.71     19.98 o 
   4  14  -2        0.95      -21.98     24.88 o 
   1  15  -2       13.49       10.69     23.76 o 
   2  15  -2        2.85       -1.31     25.04 o 
   3  15  -2        0.93      -27.00     23.82 o 
   0  16  -2       61.35      -27.36     33.21 o 
   1  16  -2        3.36      -16.54     38.74 o 
   2  16  -2        0.94       -5.71     28.16 o 
   2   0  -1     1727.06     1900.57    454.13 o 
   4   0  -1      587.77      603.79    148.03 o 
   6   0  -1      410.61      322.13     92.61 o 
   0   1  -1      850.24      782.72    196.53 o 
   1   1  -1     3297.82     3235.87    402.26 o 
   2   1  -1     9995.21    10334.13   2458.30 o 
   3   1  -1      634.34      540.35     92.70 o 
   4   1  -1      273.23      254.87     72.19 o 
   5   1  -1       15.53       28.02     17.83 o 
   6   1  -1       14.88       -2.21     27.96 o 
   7   1  -1        0.78       18.52     29.47 o 
   1   2  -1     2554.34     2615.66    323.93 o 
   2   2  -1     2052.10     1992.15    243.33 o 
   3   2  -1      656.31      666.58     98.90 o 
   4   2  -1      597.49      579.17     86.63 o 
   5   2  -1      184.62      219.28     36.91 o 
   6   2  -1       18.89       26.80     18.54 o 
   7   2  -1        7.53        7.72     27.77 o 
   8   2  -1        2.74       15.35     47.43 o 
   0   3  -1    21548.86    23876.84   4081.43 o 
   1   3  -1     9311.04     9411.31   1161.82 o 
   2   3  -1      627.25      605.83     66.24 o 
   3   3  -1     1042.13     1006.95    111.82 o 
   4   3  -1      440.48      471.08     73.81 o 
   5   3  -1       51.47       52.98     13.19 o 
   6   3  -1        9.71       16.08     24.23 o 
   7   3  -1        3.02      -19.83     26.74 o 
   8   3  -1        3.10      -41.34     49.10 o 
   1   4  -1       66.85       58.07      9.79 o 
   2   4  -1      873.39      758.93     84.98 o 
   3   4  -1      284.80      275.74     32.96 o 
   4   4  -1      151.58      235.77     31.25 o 
   5   4  -1       70.95       63.11     27.90 o 
   6   4  -1       24.07        5.63     25.66 o 
   7   4  -1        0.08      -17.44     27.22 o 
   8   4  -1        0.53      -18.52     35.25 o 
   0   5  -1     4826.87     4884.66    834.80 o 
   1   5  -1     3448.44     3499.73    424.02 o 
   2   5  -1     1489.42     1442.45    175.06 o 
   3   5  -1      295.95      283.15     31.42 o 
   4   5  -1      177.47      167.09     24.99 o 
   5   5  -1        4.26      -28.44     18.96 o 
   6   5  -1       12.45        1.07     23.67 o 
   7   5  -1       13.01       17.88     35.21 o 
   8   5  -1        0.43       15.41     36.69 o 
   1   6  -1     1980.54     1941.57    235.32 o 
   2   6  -1      103.17      105.00     24.29 o 
   3   6  -1      409.94      489.38     56.66 o 
   4   6  -1      304.83      419.75     64.22 o 
   5   6  -1       22.25       12.25     21.04 o 
   6   6  -1       51.86       10.96     26.08 o 
   7   6  -1        9.21        0.82     47.67 o 
   0   7  -1     2246.31     2254.18    387.35 o 
   1   7  -1     2032.94     1991.74    242.13 o 
   2   7  -1       25.33       27.47      8.92 o 
   3   7  -1      196.81      174.91     48.56 o 
   4   7  -1        0.30      -11.57     13.22 o 
   5   7  -1        8.58       -3.34     22.18 o 
   6   7  -1        5.49      -13.64     23.95 o 
   7   7  -1        1.36      -37.36     31.53 o 
   1   8  -1      191.06      230.53     31.50 o 
   2   8  -1      115.59      107.81     22.03 o 
   3   8  -1      207.13      219.81     46.94 o 
   4   8  -1      251.20      275.42     47.16 o 
   5   8  -1       22.59        0.45     21.58 o 
   6   8  -1       57.96       41.26     63.77 o 
   7   8  -1        3.75      -44.08     31.84 o 
   0   9  -1      353.12      351.36     66.28 o 
   1   9  -1       32.70       12.61     10.02 o 
   2   9  -1      829.56      777.16    111.65 o 
   3   9  -1       81.49       77.43     20.07 o 
   4   9  -1      113.28      107.29     54.88 o 
   5   9  -1        1.30      -27.15     18.57 o 
   6   9  -1        4.65       14.74     37.36 o 
   7   9  -1        4.84       18.66     34.95 o 
   1  10  -1      477.63      699.05    103.60 o 
   2  10  -1        6.47       -5.39     12.75 o 
   3  10  -1       55.19        5.56     16.71 o 
   4  10  -1       60.27       95.27     25.86 o 
   5  10  -1        8.25       -0.42     20.52 o 
   6  10  -1       16.98       52.54     33.93 o 
   0  11  -1      204.46      208.97     87.52 o 
   1  11  -1      278.39      372.89     58.90 o 
   2  11  -1      133.02       88.86     23.09 o 
   3  11  -1       19.08        9.15     19.00 o 
   4  11  -1       10.37        5.36     18.43 o 
   5  11  -1       11.83        4.88     45.10 o 
   6  11  -1       10.23        7.82     32.93 o 
   1  12  -1       24.02        4.37     15.26 o 
   2  12  -1       22.56       32.33     18.05 o 
   3  12  -1       82.55       56.11     30.83 o 
   4  12  -1        1.70        7.49     26.00 o 
   5  12  -1       47.07       99.65     38.87 o 
   0  13  -1      159.14      234.17     72.66 o 
   1  13  -1       14.94       23.44     24.46 o 
   2  13  -1       27.11       62.08     24.21 o 
   3  13  -1       27.32       25.44     23.63 o 
   4  13  -1        4.28       -4.61     22.14 o 
   5  13  -1       21.76       22.38     34.18 o 
   1  14  -1       39.69       18.93     23.04 o 
   2  14  -1        4.40        5.33     20.03 o 
   3  14  -1        5.08      -30.23     22.51 o 
   4  14  -1       10.05       -9.17     29.98 o 
   0  15  -1       61.64       53.29     38.83 o 
   1  15  -1       37.40       31.50     25.73 o 
   2  15  -1        6.93      -16.07     24.96 o 
   3  15  -1        3.80      -22.26     23.92 o 
   1  16  -1        4.94      -15.30     24.51 o 
   2  16  -1        2.61      -39.25     26.16 o 
   2   0   0       53.07       25.22     15.60 o 
   4   0   0        6.36      -25.00     16.67 o 
   6   0   0        0.20      -37.18     24.79 o 
   1   1   0     1481.56     1284.52    155.46 o 
   2   1   0    13328.79    14105.47   2371.68 o 
   3   1   0      839.94      770.25    131.64 o 
   4   1   0       11.31       13.65     21.00 o 
   5   1   0        0.03      -20.50     13.67 o 
   6   1   0       29.93       37.12     23.99 o 
   7   1   0        0.32      -21.92     32.49 o 
   8   1   0       12.70      -61.36     40.91 o 
   0   2   0     5197.51     5265.97    916.95 o 
   1   2   0       15.58       15.11      4.12 o 
   2   2   0        6.55        5.47      4.24 o 
   3   2   0      146.05      141.19     29.17 o 
   4   2   0       17.88        6.37     21.15 o 
   5   2   0        0.14       -0.06     25.27 o 
   6   2   0        1.15        5.10     14.09 o 
   7   2   0       19.33       33.07     32.79 o 
   8   2   0        0.12       25.76     40.85 o 
   1   3   0        2.79       -3.17      3.66 o 
   2   3   0        0.44       -2.92      5.09 o 
   3   3   0     1227.77     1203.69    133.15 o 
   4   3   0       36.13       35.54     10.23 o 
   5   3   0      331.30      399.06     47.78 o 
   6   3   0      169.70      283.67    126.23 o 
   7   3   0       22.91       37.97     32.91 o 
   8   3   0       17.17       18.35     44.20 o 
   0   4   0    66070.05    79319.13  13542.13 o 
   1   4   0        0.07       -0.67      4.08 o 
   2   4   0        4.69        0.15      3.82 o 
   3   4   0      351.00      403.24     46.33 o 
   4   4   0       14.30       -2.47      8.63 o 
   5   4   0       45.86       48.60     23.61 o 
   6   4   0        1.48       -1.81     23.06 o 
   7   4   0       29.80        9.46     29.69 o 
   8   4   0       13.18       -0.83     40.17 o 
   1   5   0      275.66      301.39     37.87 o 
   2   5   0      401.07      386.82     48.60 o 
   3   5   0     1218.00     1096.55    120.25 o 
   4   5   0       10.11       44.93     17.16 o 
   5   5   0      419.31      423.34     82.65 o 
   6   5   0       20.01      -28.81     28.08 o 
   7   5   0        0.63       11.46     28.90 o 
   8   5   0       15.29       -0.25     39.04 o 
   0   6   0     1440.97     1303.81    224.49 o 
   1   6   0      537.98      472.73     58.34 o 
   2   6   0     2911.60     2906.90    351.96 o 
   3   6   0       75.63       76.84     11.50 o 
   4   6   0       78.70       77.21     20.33 o 
   5   6   0       11.48      -20.44     19.94 o 
   6   6   0       43.39       44.70     28.69 o 
   7   6   0        0.82       13.03     31.31 o 
   1   7   0        8.32        1.44      7.73 o 
   2   7   0      668.87      799.16     97.87 o 
   3   7   0        9.02       -7.67     10.98 o 
   4   7   0        5.91      -13.45     12.02 o 
   5   7   0       29.95       15.20     20.32 o 
   6   7   0        5.47       25.21     26.44 o 
   7   7   0        7.23       -0.33     33.36 o 
   0   8   0    13154.61    13640.72   2334.22 o 
   1   8   0       12.60        5.22      7.86 o 
   2   8   0        4.76        3.57      8.29 o 
   3   8   0        5.93       -2.18     11.25 o 
   4   8   0      105.68      114.50     27.83 o 
   5   8   0        0.44      -21.35     17.68 o 
   6   8   0       38.42       17.91     28.78 o 
   7   8   0        8.15       -7.20     73.02 o 
   1   9   0        9.11        6.16      8.94 o 
   2   9   0       22.02       12.81     20.80 o 
   3   9   0      106.42      138.78     28.03 o 
   4   9   0      220.59      245.54     43.46 o 
   5   9   0        0.64      -26.96     17.97 o 
   6   9   0       21.67      -29.45     24.61 o 
   7   9   0        1.84      -46.65     31.10 o 
   0  10   0        1.71      -19.45     14.70 o 
   1  10   0      274.23      333.73     51.62 o 
   2  10   0      330.12      360.00     57.14 o 
   3  10   0       17.27       -4.97     15.02 o 
   4  10   0       19.89       -8.13     17.46 o 
   5  10   0       57.65       53.40     71.69 o 
   6  10   0       64.11      108.52     39.17 o 
   1  11   0      103.93       84.87     21.94 o 
   2  11   0        3.77       15.75     14.59 o 
   3  11   0      173.57      182.58     35.59 o 
   4  11   0        7.72        6.35     18.22 o 
   5  11   0       20.96       22.72     46.80 o 
   6  11   0        0.03       -7.80     31.02 o 
   0  12   0      575.20      627.32    166.05 o 
   1  12   0       18.11        7.76     14.47 o 
   2  12   0        2.86      -12.52     14.37 o 
   3  12   0       19.93       30.38     19.99 o 
   4  12   0        3.19       15.41     21.09 o 
   5  12   0       14.14       14.12     56.42 o 
   1  13   0       36.73       29.63     24.99 o 
   2  13   0       33.10       16.19     18.67 o 
   3  13   0        0.19       -0.72     18.97 o 
   4  13   0        2.09       17.93     29.80 o 
   5  13   0       10.79      -44.05     29.37 o 
   0  14   0      102.68      104.43     47.26 o 
   1  14   0        9.33      -39.16     34.16 o 
   2  14   0        2.96      -17.79     18.22 o 
   3  14   0       45.81       47.14     24.00 o 
   4  14   0        0.20      -42.78     29.90 o 
   1  15   0       10.18       -0.55     28.55 o 
   2  15   0       27.57       57.31     32.35 o 
   3  15   0       36.17       22.48     26.41 o 
   0  16   0       31.57        1.19     36.56 o 
   1  16   0        4.45      -16.16     25.62 o 
   2  16   0        2.38       -7.09     28.65 o 
   2   0   1     1714.70     1831.83    437.73 o 
   4   0   1      586.95      657.10    160.60 o 
   6   0   1      410.95      558.60    145.83 o 
   0   1   1      861.70      831.58    144.89 o 
   1   1   1     3311.29     3260.68    388.24 o 
   2   1   1     9978.42    11142.89   1871.20 o 
   3   1   1      632.86      575.34     98.91 o 
   4   1   1      270.70      242.40     93.26 o 
   5   1   1       15.78       23.40     17.96 o 
   6   1   1       14.87       38.04     30.88 o 
   7   1   1        0.82      -22.43     17.22 o 
   8   1   1        2.13      145.03    113.01 o 
   1   2   1     2570.05     2627.41    317.09 o 
   2   2   1     2055.62     2047.78    285.70 o 
   3   2   1      667.38      695.08     83.35 o 
   4   2   1      597.47      610.95     74.04 o 
   5   2   1      186.31      174.84     28.82 o 
   6   2   1       19.01       10.81     14.13 o 
   7   2   1        7.55      -36.98     81.76 o 
   8   2   1        2.75       18.71     40.76 o 
   0   3   1    21455.25    24396.46   4172.69 o 
   1   3   1     9344.21     9541.60   1150.85 o 
   2   3   1      627.26      579.24     65.02 o 
   3   3   1     1045.43     1004.31    123.74 o 
   4   3   1      437.88      491.86     61.88 o 
   5   3   1       51.16       52.47     15.56 o 
   6   3   1        9.83      -34.29     22.86 o 
   7   3   1        3.06       -8.03     32.26 o 
   8   3   1        3.08      -12.26     39.40 o 
   1   4   1       66.50       68.15     10.81 o 
   2   4   1      868.96      800.48     86.66 o 
   3   4   1      286.63      277.99     32.27 o 
   4   4   1      151.29      225.21     31.29 o 
   5   4   1       70.93       80.21     21.59 o 
   6   4   1       24.37       51.47     30.52 o 
   7   4   1        0.07       -7.43     40.20 o 
   8   4   1        0.52      -23.93     37.29 o 
   0   5   1     4801.04     4912.11    841.53 o 
   1   5   1     3464.63     3550.82    429.60 o 
   2   5   1     1488.76     1426.42    173.33 o 
   3   5   1      298.51      263.23     32.48 o 
   4   5   1      176.36      244.72     39.39 o 
   5   5   1        4.43        3.63     20.77 o 
   6   5   1       12.31        8.95     26.39 o 
   7   5   1       13.08       -9.24     29.70 o 
   8   5   1        0.43       -1.65     37.59 o 
   1   6   1     1989.71     2032.24    246.75 o 
   2   6   1      104.43      140.30     31.43 o 
   3   6   1      407.72      525.94     64.14 o 
   4   6   1      304.17      295.26     51.65 o 
   5   6   1       22.63       35.91     35.81 o 
   6   6   1       51.63       50.73     29.66 o 
   7   6   1        9.23       24.51     45.22 o 
   0   7   1     2233.97     2128.32    365.81 o 
   1   7   1     2043.36     2056.34    249.95 o 
   2   7   1       26.14        9.85     11.75 o 
   3   7   1      197.03      147.06     26.93 o 
   4   7   1        0.34       -1.84     13.33 o 
   5   7   1        8.36        6.26     22.69 o 
   6   7   1        5.51       -0.47     27.79 o 
   7   7   1        1.30       -1.66     80.54 o 
   1   8   1      192.30      206.09     28.82 o 
   2   8   1      113.63      138.15     25.80 o 
   3   8   1      205.87      215.20     36.98 o 
   4   8   1      252.31      217.72     38.47 o 
   5   8   1       22.67       21.16     25.64 o 
   6   8   1       58.15       46.13     45.55 o 
   7   8   1        3.76       15.69     33.77 o 
   0   9   1      347.75      411.93     75.31 o 
   1   9   1       32.60       23.71     20.92 o 
   2   9   1      826.61      712.35    102.16 o 
   3   9   1       81.94       72.35     20.34 o 
   4   9   1      112.04      120.74     28.11 o 
   5   9   1        1.34        4.92     24.51 o 
   6   9   1        4.76      -34.67     27.53 o 
   7   9   1        4.90      -33.59     33.76 o 
   1  10   1      478.22      522.82     66.92 o 
   2  10   1        6.41      -17.88     11.92 o 
   3  10   1       55.60       28.44     16.98 o 
   4  10   1       60.75       39.82     27.91 o 
   5  10   1        8.16       -1.68     26.78 o 
   6  10   1       16.97       18.19     31.44 o 
   0  11   1      202.72      232.26     48.09 o 
   1  11   1      279.42      357.41     57.18 o 
   2  11   1      133.32      114.92     25.64 o 
   3  11   1       19.55      -16.17     14.02 o 
   4  11   1       10.39      -12.76     18.87 o 
   5  11   1       11.78      -43.87     38.46 o 
   6  11   1       10.25      -28.86     51.21 o 
   1  12   1       23.89       28.72     17.17 o 
   2  12   1       22.31       37.49     18.08 o 
   3  12   1       82.26       22.32     20.32 o 
   4  12   1        1.70      -10.91     24.48 o 
   5  12   1       47.22       62.56     36.45 o 
   0  13   1      160.08      198.26     66.63 o 
   1  13   1       15.22       -7.99     22.43 o 
   2  13   1       26.90       38.38     20.10 o 
   3  13   1       27.14       28.37     20.29 o 
   4  13   1        4.26       -9.33     29.52 o 
   5  13   1       21.68       -0.67     34.83 o 
   1  14   1       39.59       39.21     43.85 o 
   2  14   1        4.45       -9.78     24.03 o 
   3  14   1        4.97      -29.96     19.97 o 
   4  14   1       10.11       44.47     35.62 o 
   0  15   1       61.56       64.63     40.74 o 
   1  15   1       37.48       77.61     30.31 o 
   2  15   1        6.81      -26.75     23.29 o 
   3  15   1        3.85       -4.28     28.70 o 
   1  16   1        4.94      -13.34     26.87 o 
   2  16   1        2.62      -39.89     27.89 o 
   0   0   2      140.58      126.47     31.44 o 
   2   0   2    14994.74    16002.42   3805.83 o 
   4   0   2     1311.72     1168.97    281.88 o 
   6   0   2       73.08       45.64     34.83 o 
   1   1   2    12808.63    13497.85   1834.52 o 
   2   1   2     9244.57     9651.36   1157.02 o 
   3   1   2     2032.24     1939.51    232.18 o 
   4   1   2      935.42     1011.71    125.95 o 
   5   1   2      157.21      166.22     26.82 o 
   6   1   2       73.87       64.16     17.59 o 
   7   1   2       25.67       22.19     19.79 o 
   8   1   2        4.49       18.31     31.84 o 
   0   2   2     9749.08    10537.85   1802.80 o 
   1   2   2     1214.95     1159.96    164.51 o 
   2   2   2     1834.94     1815.48    253.29 o 
   3   2   2     2173.04     2109.24    251.34 o 
   4   2   2       35.54       37.85     11.07 o 
   5   2   2      375.78      506.89     62.73 o 
   6   2   2        1.86      -12.26     12.93 o 
   7   2   2       30.98      -39.01     34.88 o 
   8   2   2        0.36      -73.87     65.99 o 
   1   3   2     4840.27     4734.14    575.82 o 
   2   3   2      679.45      579.84     72.51 o 
   3   3   2     1233.86     1132.95    158.94 o 
   4   3   2      115.09       94.81     30.57 o 
   5   3   2       45.72       37.11     15.99 o 
   6   3   2       45.79       38.80     28.48 o 
   7   3   2       20.23      -19.40     29.68 o 
   8   3   2       19.38        3.47     41.21 o 
   0   4   2     7486.42     7990.17   1367.18 o 
   1   4   2     1353.37     1221.22    148.06 o 
   2   4   2      301.88      294.12     37.21 o 
   3   4   2      204.04      204.17     25.95 o 
   4   4   2       89.15      100.45     17.74 o 
   5   4   2       45.13       37.09     19.63 o 
   6   4   2       91.27      161.35     50.87 o 
   7   4   2        6.23       11.87     32.23 o 
   8   4   2        3.62      -57.47     38.31 o 
   1   5   2     5201.88     5100.35    617.34 o 
   2   5   2      670.87      554.08     67.63 o 
   3   5   2     1303.65     1261.93    138.34 o 
   4   5   2       18.29       21.90     12.47 o 
   5   5   2      424.55      550.29    104.79 o 
   6   5   2       20.03       29.89     27.72 o 
   7   5   2       43.64        7.19     33.28 o 
   8   5   2       10.14       38.96     41.91 o 
   0   6   2     3773.81     3918.21    671.53 o 
   1   6   2       50.16       83.54     13.54 o 
   2   6   2      771.17      800.65     98.19 o 
   3   6   2     1138.48     1164.99    143.83 o 
   4   6   2      266.87      339.56     53.64 o 
   5   6   2      238.74      209.95     48.49 o 
   6   6   2       47.83       52.34     30.04 o 
   7   6   2        6.89      -31.54     31.26 o 
   1   7   2     1106.13     1066.01    130.19 o 
   2   7   2      225.41      284.12     37.00 o 
   3   7   2      254.39      266.34     59.56 o 
   4   7   2       52.03       40.67     16.45 o 
   5   7   2       63.76       27.29     34.17 o 
   6   7   2       18.51      -28.22     26.39 o 
   7   7   2        9.57       28.10     35.81 o 
   0   8   2      275.21      296.09     55.94 o 
   1   8   2      390.43      429.16     54.55 o 
   2   8   2      222.64      244.09     34.24 o 
   3   8   2       48.36       49.92     15.89 o 
   4   8   2       37.86       44.03     18.46 o 
   5   8   2       22.71      -32.13     22.27 o 
   6   8   2        0.10      -37.38     24.92 o 
   7   8   2        2.92       40.44     37.33 o 
   1   9   2      165.63      183.13     27.25 o 
   2   9   2      347.02      450.52     57.95 o 
   3   9   2      174.97      241.96     41.46 o 
   4   9   2       38.79       40.24     18.41 o 
   5   9   2       32.12       28.16     33.06 o 
   6   9   2        1.18      -48.38     36.61 o 
   7   9   2        8.14       -8.79     34.89 o 
   0  10   2      675.62      580.44    102.48 o 
   1  10   2      122.61      145.52     23.20 o 
   2  10   2      269.37      283.46     46.44 o 
   3  10   2       18.69        5.55     15.98 o 
   4  10   2       65.81       25.20     26.20 o 
   5  10   2       44.75       26.44     26.09 o 
   6  10   2        4.74       18.26     30.84 o 
   1  11   2      130.29       96.27     23.26 o 
   2  11   2       58.64       83.57     22.16 o 
   3  11   2       98.03       74.30     27.74 o 
   4  11   2       60.37       47.57     59.86 o 
   5  11   2       43.35       45.50     60.72 o 
   6  11   2        9.69      -20.63     34.83 o 
   0  12   2      281.74      383.76     75.25 o 
   1  12   2       67.60       79.96     21.37 o 
   2  12   2       14.37        1.77     18.11 o 
   3  12   2      109.51      108.65     27.77 o 
   4  12   2        2.24      -26.34     26.35 o 
   5  12   2       15.02       37.56     77.00 o 
   1  13   2        3.36      -29.74     20.74 o 
   2  13   2       15.15        9.65     26.21 o 
   3  13   2       13.14        7.62     25.28 o 
   4  13   2       14.22        2.75     29.28 o 
   5  13   2       10.29      -14.26     32.91 o 
   0  14   2       25.75        1.07     28.49 o 
   1  14   2       13.22      -20.34     19.37 o 
   2  14   2       24.25       -5.09     19.28 o 
   3  14   2        3.90      -38.84     25.89 o 
   4  14   2        0.97       12.75     55.64 o 
   1  15   2       13.46        1.59     22.32 o 
   2  15   2        2.87        1.05     20.67 o 
   3  15   2        0.91      -20.88     29.90 o 
   0  16   2       61.12       30.83     38.47 o 
   1  16   2        3.27       -9.44     26.67 o 
   2  16   2        0.94      -49.82     36.61 o 
   2   0   3     2907.72     2735.44    383.58 o 
   4   0   3     2376.36     2002.33    281.54 o 
   6   0   3       24.87        3.98     15.28 o 
   8   0   3       28.26       -7.11     36.20 o 
   0   1   3      800.92      837.03    140.23 o 
   1   1   3    10629.77    10934.65   1176.18 o 
   2   1   3     1998.58     1894.62    259.39 o 
   3   1   3       90.07       59.88     12.65 o 
   4   1   3     1928.90     1944.63    238.21 o 
   5   1   3        5.42       -5.20     11.57 o 
   6   1   3       22.17       15.88     15.36 o 
   7   1   3        2.79       -4.31     12.81 o 
   8   1   3        1.61       -0.24     20.40 o 
   1   2   3     2571.04     2455.57    292.64 o 
   2   2   3      525.10      497.46     71.85 o 
   3   2   3      943.35      867.24    124.11 o 
   4   2   3      264.41      293.02     43.28 o 
   5   2   3       37.29       41.92     14.42 o 
   6   2   3       11.03       -4.10     24.31 o 
   7   2   3        6.32      -15.89     35.60 o 
   8   2   3        1.34      -21.53     17.85 o 
   0   3   3       80.49       85.46     17.43 o 
   1   3   3     1617.87     1471.25    176.88 o 
   2   3   3     2216.44     2075.57    249.76 o 
   3   3   3      781.01      669.14     96.34 o 
   4   3   3      580.82      640.70     87.43 o 
   5   3   3        1.34      -18.43     12.29 o 
   6   3   3        1.87      -24.88     31.27 o 
   7   3   3        3.26      -19.46     33.03 o 
   8   3   3       12.87       46.34     85.30 o 
   1   4   3      174.65      187.37     22.00 o 
   2   4   3      970.71      914.39    111.60 o 
   3   4   3       40.35       33.80     11.65 o 
   4   4   3      611.02      770.15    106.54 o 
   5   4   3        9.43       -7.92     15.09 o 
   6   4   3      524.01      834.72    154.50 o 
   7   4   3       16.19       -2.38     29.93 o 
   8   4   3        8.77        0.36     43.60 o 
   0   5   3      512.20      441.64     77.03 o 
   1   5   3      249.49      266.23     34.12 o 
   2   5   3      669.93      646.62     80.13 o 
   3   5   3       80.00       69.04     13.26 o 
   4   5   3      514.08      634.09     91.55 o 
   5   5   3       50.08       31.65     24.01 o 
   6   5   3       17.17       -2.50     33.36 o 
   7   5   3        5.79        2.69     33.63 o 
   8   5   3        2.32      -12.27     38.34 o 
   1   6   3      137.58      149.65     20.72 o 
   2   6   3      284.34      276.61     36.30 o 
   3   6   3      469.96      478.43     61.84 o 
   4   6   3       22.17       32.49     11.61 o 
   5   6   3      101.90      133.59     76.83 o 
   6   6   3       41.01      102.58     36.29 o 
   7   6   3       24.71        4.14     29.59 o 
   0   7   3        4.96        9.16     10.30 o 
   1   7   3     1842.52     1770.45    215.15 o 
   2   7   3      138.31      178.92     25.36 o 
   3   7   3      113.85      144.56     21.97 o 
   4   7   3       24.71        2.83     15.69 o 
   5   7   3       28.78       10.47     46.36 o 
   6   7   3       19.45       29.85     28.61 o 
   7   7   3        7.08        7.73     34.62 o 
   1   8   3      213.19      244.98     33.50 o 
   2   8   3       24.60       18.98      9.95 o 
   3   8   3        6.34       -7.60     10.77 o 
   4   8   3       42.07       27.33     16.83 o 
   5   8   3       61.74       55.30     35.73 o 
   6   8   3       49.24       12.03     62.69 o 
   7   8   3        5.75      -13.25     32.40 o 
   0   9   3     1054.65      958.78    166.70 o 
   1   9   3       98.26      130.09     26.15 o 
   2   9   3      208.22      277.46     38.07 o 
   3   9   3       72.39       96.80     28.16 o 
   4   9   3      201.11      173.38    129.47 o 
   5   9   3        0.59      -33.67     22.45 o 
   6   9   3       16.13       26.39     29.63 o 
   7   9   3        5.11        6.94     37.06 o 
   1  10   3       64.73       82.87     17.11 o 
   2  10   3      162.53      147.59     28.50 o 
   3  10   3       30.15       34.31     17.27 o 
   4  10   3       65.03       95.93     45.28 o 
   5  10   3       24.72      -16.68     25.24 o 
   6  10   3        4.05       67.14     46.86 o 
   0  11   3       84.38      124.15     31.69 o 
   1  11   3       12.60        4.53     11.80 o 
   2  11   3      181.21      215.83     38.16 o 
   3  11   3      110.26      142.59     30.84 o 
   4  11   3       58.90      137.16     54.51 o 
   5  11   3       12.31       13.69     38.65 o 
   6  11   3        1.46       -8.29     31.65 o 
   1  12   3       17.35       -0.89     20.82 o 
   2  12   3       57.05       45.62     19.80 o 
   3  12   3       18.06        4.75     23.12 o 
   4  12   3        7.24      -10.78     25.76 o 
   5  12   3        2.51       21.03     32.05 o 
   0  13   3      115.08       30.29     32.08 o 
   1  13   3       25.66      -18.60     16.26 o 
   2  13   3       10.46      -17.62     15.47 o 
   3  13   3       37.20       -8.47     25.15 o 
   4  13   3       38.84        3.09     35.72 o 
   5  13   3        0.70        5.48     33.35 o 
   1  14   3        4.76      -14.54     16.38 o 
   2  14   3       10.33       17.37     21.87 o 
   3  14   3       23.76       37.38     31.14 o 
   4  14   3        4.88       21.25     35.92 o 
   0  15   3       36.32       -9.85     35.12 o 
   1  15   3       28.60       16.09     73.24 o 
   2  15   3       20.90       10.57     28.57 o 
   3  15   3        0.02      -16.09     29.36 o 
   1  16   3       12.83       17.43     38.98 o 
   2  16   3        2.45       60.63     46.05 o 
   0   0   4     2314.89     2280.72    553.35 o 
   2   0   4     4574.92     4564.81    639.55 o 
   4   0   4     2283.18     2287.36    318.93 o 
   6   0   4      756.44      909.11    132.12 o 
   8   0   4       27.26       16.14     25.74 o 
   1   1   4     3106.98     2883.05    341.65 o 
   2   1   4      876.17      891.29     95.25 o 
   3   1   4      237.49      247.24     30.93 o 
   4   1   4      980.36      941.61     96.65 o 
   5   1   4      317.83      345.30     39.34 o 
   6   1   4      642.24      713.42     72.31 o 
   7   1   4      122.20       82.77     18.60 o 
   8   1   4        0.38       -8.90     22.55 o 
   0   2   4     4301.78     4378.21    736.68 o 
   1   2   4    10447.88    10630.37   1142.77 o 
   2   2   4      361.34      319.62     46.55 o 
   3   2   4      527.46      402.21     60.13 o 
   4   2   4      410.10      472.44     73.57 o 
   5   2   4      220.61      254.44     42.78 o 
   6   2   4       34.21      -13.88     34.77 o 
   7   2   4       99.13       89.75     25.33 o 
   8   2   4       16.32       10.88     20.84 o 
   1   3   4      210.59      210.21     29.58 o 
   2   3   4      317.35      293.14     36.80 o 
   3   3   4      339.04      359.21     49.92 o 
   4   3   4       13.29       -1.40     14.05 o 
   5   3   4       76.97       87.31     27.15 o 
   6   3   4       31.82       52.06     26.32 o 
   7   3   4      109.27      114.35     55.44 o 
   8   3   4        0.61       12.79     18.65 o 
   0   4   4     2412.15     2242.19    275.27 o 
   1   4   4     1115.95     1119.62    120.07 o 
   2   4   4     1192.69     1067.54    130.03 o 
   3   4   4        8.14       -3.41      7.90 o 
   4   4   4      305.03      337.12     55.29 o 
   5   4   4       19.93       30.71     17.07 o 
   6   4   4      308.75      310.07     84.46 o 
   7   4   4        3.05      -43.97     29.31 o 
   8   4   4        5.59      -23.94     42.42 o 
   1   5   4     1467.66     1390.47    150.38 o 
   2   5   4      890.13      897.48    109.34 o 
   3   5   4      396.47      326.07     43.11 o 
   4   5   4      112.76      191.60     33.44 o 
   5   5   4       90.95      163.13     56.23 o 
   6   5   4       43.07       15.82     28.55 o 
   7   5   4       34.64       46.88     36.45 o 
   0   6   4      572.07      511.17     89.33 o 
   1   6   4     1103.72     1007.56     99.70 o 
   2   6   4      102.71      122.60     19.60 o 
   3   6   4        7.89       -4.77      8.06 o 
   4   6   4      395.62      443.48     67.20 o 
   5   6   4       14.72       11.97     23.08 o 
   6   6   4       15.42       27.06     33.72 o 
   7   6   4       38.78       66.94     46.45 o 
   1   7   4      362.38      398.42     50.07 o 
   2   7   4      387.86      447.26     62.17 o 
   3   7   4       61.06       72.14     14.40 o 
   4   7   4       63.35       50.79     24.47 o 
   5   7   4      292.01      226.78    124.95 o 
   6   7   4       30.74       56.71     32.42 o 
   7   7   4       18.39       41.94     38.12 o 
   0   8   4      689.34      642.00    112.27 o 
   1   8   4      518.03      519.03     65.04 o 
   2   8   4       51.47       41.91     14.30 o 
   3   8   4       96.86      121.19     20.40 o 
   4   8   4       24.90        7.82     21.21 o 
   5   8   4       49.56       14.43     26.02 o 
   6   8   4       52.26       49.28     31.88 o 
   7   8   4        9.18       16.12     48.50 o 
   1   9   4       49.96       47.14     19.67 o 
   2   9   4       12.47        0.37      9.90 o 
   3   9   4       47.51       42.29     17.14 o 
   4   9   4       35.16       10.99     21.27 o 
   5   9   4       50.02       27.05     24.93 o 
   6   9   4      102.13       91.79    103.56 o 
   7   9   4       15.34        3.60     39.92 o 
   0  10   4     1127.39     1023.63    176.84 o 
   1  10   4      194.58      241.76     38.57 o 
   2  10   4       73.16       53.00     18.04 o 
   3  10   4      129.75      175.64     44.60 o 
   4  10   4       33.12       27.46     25.28 o 
   5  10   4        4.30       30.27     28.76 o 
   6  10   4        4.97      -25.42     29.50 o 
   1  11   4      221.59      224.72     33.32 o 
   2  11   4       25.49        8.06     16.24 o 
   3  11   4      133.89      126.66     37.03 o 
   4  11   4        1.98      -29.64     40.13 o 
   5  11   4       16.39      -10.93     28.23 o 
   6  11   4       21.96       26.60     33.45 o 
   0  12   4       55.56       36.70     22.28 o 
   1  12   4      259.19      318.68     52.00 o 
   2  12   4       11.05      -15.95     15.35 o 
   3  12   4        6.84        9.21     24.98 o 
   4  12   4        0.51      -37.68     25.12 o 
   5  12   4        3.79      -15.62     33.14 o 
   1  13   4       50.12        9.99     32.33 o 
   2  13   4       20.10        8.04     18.85 o 
   3  13   4       13.46      -34.87     25.30 o 
   4  13   4        8.25      -42.86     28.57 o 
   5  13   4        2.59       13.11     37.55 o 
   0  14   4       31.54      -12.54     30.23 o 
   1  14   4        6.60       35.30     20.59 o 
   2  14   4       10.77       13.66     26.45 o 
   3  14   4        7.47      -17.71     26.73 o 
   4  14   4        7.20       51.99     36.24 o 
   1  15   4       18.88       46.62     26.03 o 
   2  15   4        4.14      -31.16     25.89 o 
   3  15   4        5.91      -35.79     28.75 o 
   0  16   4        1.80      -35.84     34.28 o 
   1  16   4       15.18      -48.44     37.69 o 
   2  16   4        9.21       -1.43     40.50 o 
   2   0   5        1.51       -5.82      7.27 o 
   4   0   5       63.70       65.32     16.62 o 
   6   0   5      239.90      272.33     45.23 o 
   8   0   5        7.31       15.19     34.47 o 
   0   1   5     3095.75     2871.92    488.06 o 
   1   1   5     4227.20     4076.13    478.34 o 
   2   1   5      475.05      411.74     45.69 o 
   3   1   5     1064.44      996.92    108.44 o 
   4   1   5      192.52      217.98     30.21 o 
   5   1   5      504.83      601.19     62.13 o 
   6   1   5       16.98       11.13     11.58 o 
   7   1   5       12.71       10.15     15.62 o 
   8   1   5       51.41       31.00     25.43 o 
   1   2   5     3872.57     3481.43    418.12 o 
   2   2   5        5.60       -2.20      5.01 o 
   3   2   5     2282.10     2153.23    233.57 o 
   4   2   5      276.70      324.55     39.87 o 
   5   2   5      529.98      629.91     73.79 o 
   6   2   5      256.62      204.40     34.16 o 
   7   2   5       46.87       89.11     21.53 o 
   8   2   5        0.24      -31.99     21.32 o 
   0   3   5      138.18      144.01     29.04 o 
   1   3   5      810.30      755.08     74.92 o 
   2   3   5      623.36      527.26     57.25 o 
   3   3   5      358.36      328.96     49.27 o 
   4   3   5      859.44      838.17    120.70 o 
   5   3   5      355.01      355.78    107.64 o 
   6   3   5      102.89      107.65     49.65 o 
   7   3   5       12.49       -9.66     16.71 o 
   8   3   5        0.96       -0.61     27.81 o 
   1   4   5      107.09      100.32     10.92 o 
   2   4   5      544.57      487.31     53.92 o 
   3   4   5       88.29      104.54     17.44 o 
   4   4   5      163.54      120.05     47.18 o 
   5   4   5       82.17       70.86     51.53 o 
   6   4   5       47.88       27.53     28.05 o 
   7   4   5        2.52      -21.40     23.55 o 
   8   4   5        8.77        8.16     19.59 o 
   0   5   5      440.36      417.55     53.01 o 
   1   5   5      824.42      799.76     85.96 o 
   2   5   5      736.71      669.62     82.11 o 
   3   5   5       33.49       40.67     11.16 o 
   4   5   5      383.50      410.32     83.74 o 
   5   5   5      317.67      450.70     73.73 o 
   6   5   5       70.33       89.82     36.80 o 
   7   5   5       14.61       43.63     38.79 o 
   1   6   5      129.82      134.74     19.87 o 
   2   6   5       89.93       85.37     15.02 o 
   3   6   5     1375.49     1383.63    168.82 o 
   4   6   5       15.13       -2.29     11.70 o 
   5   6   5      187.14      107.55     37.50 o 
   6   6   5        5.31        0.59     25.24 o 
   7   6   5       30.90        4.94     37.27 o 
   0   7   5       10.57        2.36     10.48 o 
   1   7   5     1145.92     1118.87    121.15 o 
   2   7   5       94.37      100.03     16.74 o 
   3   7   5      337.29      424.41     56.21 o 
   4   7   5       91.39      126.06     27.76 o 
   5   7   5      111.47       96.19     34.79 o 
   6   7   5        3.72      -20.63     29.48 o 
   7   7   5        3.02       43.81     39.50 o 
   1   8   5      265.27      313.55     31.66 o 
   2   8   5       43.39       32.37     22.57 o 
   3   8   5      305.74      349.68     46.00 o 
   4   8   5       81.44      113.80     33.09 o 
   5   8   5       80.07       37.84     41.40 o 
   6   8   5       36.68       46.51     56.57 o 
   7   8   5       37.33       24.66     37.73 o 
   0   9   5       95.62       73.53     25.15 o 
   1   9   5      102.03      124.56     20.91 o 
   2   9   5       59.53       50.35     13.83 o 
   3   9   5       62.12       69.15     26.55 o 
   4   9   5       21.12       32.30     23.44 o 
   5   9   5       95.54      104.15     60.07 o 
   6   9   5       15.62      -15.75     32.30 o 
   1  10   5       14.77        0.32     10.97 o 
   2  10   5       34.72       53.27     15.11 o 
   3  10   5      184.33      292.92     62.18 o 
   4  10   5       35.55       32.72     27.02 o 
   5  10   5       14.48       38.88     67.20 o 
   6  10   5       26.79      -38.29     30.55 o 
   0  11   5      601.88      574.43    103.72 o 
   1  11   5      264.19      241.25     35.85 o 
   2  11   5       37.46       63.82     20.22 o 
   3  11   5       30.90       46.49     27.40 o 
   4  11   5        2.22      -20.71     25.46 o 
   5  11   5       61.16       50.24     33.93 o 
   6  11   5        1.83      -17.37     31.83 o 
   1  12   5      143.21      160.50     32.12 o 
   2  12   5       29.80       24.93     28.64 o 
   3  12   5        5.36      -14.61     25.86 o 
   4  12   5       10.53      -44.38     48.52 o 
   5  12   5        2.02        2.76     33.31 o 
   0  13   5       27.20        0.81     21.27 o 
   1  13   5      140.12      121.98     28.01 o 
   2  13   5      123.43      105.00     34.32 o 
   3  13   5        2.18        3.99     34.08 o 
   4  13   5        1.22      -36.42     30.15 o 
   5  13   5        9.37        2.82     43.07 o 
   1  14   5       13.44       33.49     20.85 o 
   2  14   5        1.42       19.84     26.00 o 
   3  14   5       14.11      -16.13     37.99 o 
   4  14   5        0.58      -27.52     29.47 o 
   0  15   5        2.87      -34.11     29.51 o 
   1  15   5        6.73      -44.80     29.87 o 
   2  15   5        1.85        2.88     27.00 o 
   3  15   5        3.75      -12.92     30.55 o 
   1  16   5        2.39       22.82     39.60 o 
   0   0   6    10039.63    10031.85   2396.02 o 
   2   0   6     2171.41     2082.51    351.02 o 
   4   0   6      904.85      826.65    143.49 o 
   6   0   6       63.21       35.31     21.06 o 
   8   0   6       49.09       43.73     43.31 o 
   1   1   6     3100.25     2860.83    336.18 o 
   2   1   6     1759.82     1651.80    198.00 o 
   3   1   6      736.76      691.39     75.98 o 
   4   1   6      131.18      116.38     18.37 o 
   5   1   6      144.20      136.39     20.96 o 
   6   1   6      204.90      209.34     33.43 o 
   7   1   6       11.91       32.69     17.70 o 
   8   1   6       32.03       78.19     43.22 o 
   0   2   6     1903.26     1789.85    303.36 o 
   1   2   6      933.40      892.12     94.54 o 
   2   2   6      358.56      361.73     40.48 o 
   3   2   6     2615.78     2628.60    286.13 o 
   4   2   6       97.51       74.54     18.72 o 
   5   2   6        5.36        1.03     10.91 o 
   6   2   6        7.34       -2.77     14.37 o 
   7   2   6       13.28        1.92     19.18 o 
   8   2   6        7.11       10.13     23.62 o 
   1   3   6     1324.64     1237.05    132.73 o 
   2   3   6     1148.54      996.13    109.67 o 
   3   3   6      347.36      369.14     39.80 o 
   4   3   6       59.60       61.21     12.34 o 
   5   3   6      308.58      373.48     50.61 o 
   6   3   6       20.16       12.60     14.42 o 
   7   3   6        3.22       -2.33     18.20 o 
   8   3   6        7.08        9.30     20.95 o 
   0   4   6     4900.03     4613.81    645.63 o 
   1   4   6        3.78        1.47      4.12 o 
   2   4   6      401.19      481.89     45.05 o 
   3   4   6       37.21       36.75     11.30 o 
   4   4   6      432.28      475.36    153.23 o 
   5   4   6       14.43       27.39     40.47 o 
   6   4   6       39.33       42.89     15.02 o 
   7   4   6        2.15      -23.97     28.29 o 
   1   5   6     1103.07      936.65     86.12 o 
   2   5   6      628.41      532.63     60.20 o 
   3   5   6      926.00      820.19    121.31 o 
   4   5   6       92.88      110.97     24.99 o 
   5   5   6      203.46      218.66     40.13 o 
   6   5   6       17.03       20.09     29.80 o 
   7   5   6        0.03      -23.27     15.52 o 
   0   6   6      148.62      149.77     21.50 o 
   1   6   6      134.57      132.13     17.32 o 
   2   6   6      227.76      287.13     38.06 o 
   3   6   6      472.18      569.24     88.68 o 
   4   6   6      176.29      252.89     42.75 o 
   5   6   6      106.86       94.37     34.52 o 
   6   6   6       29.54       31.79     29.51 o 
   7   6   6       18.00       -8.24     84.40 o 
   1   7   6      432.66      480.09     53.28 o 
   2   7   6      445.54      434.54     55.68 o 
   3   7   6       44.58       54.45     29.25 o 
   4   7   6       15.25       15.19     14.37 o 
   5   7   6       27.87       18.13     26.49 o 
   6   7   6       55.92       75.86     37.32 o 
   7   7   6       57.39       28.09     33.74 o 
   0   8   6      432.68      494.61     61.56 o 
   1   8   6      303.79      370.40     41.43 o 
   2   8   6       90.62      115.81     19.51 o 
   3   8   6       82.90       87.44     24.37 o 
   4   8   6      197.78      272.87     59.10 o 
   5   8   6       16.88       -3.85     25.11 o 
   6   8   6       76.45      116.46     45.23 o 
   7   8   6       15.88       42.04     42.88 o 
   1   9   6       15.14       22.87     11.09 o 
   2   9   6       97.57      104.98     20.52 o 
   3   9   6       41.97       63.77     47.85 o 
   4   9   6        6.84      -13.40     22.92 o 
   5   9   6       39.21       18.38     29.36 o 
   6   9   6       11.61      -24.46     30.37 o 
   0  10   6       68.80       87.05     43.64 o 
   1  10   6      293.84      401.86     53.69 o 
   2  10   6      286.74      340.43     53.78 o 
   3  10   6      318.69      400.82     80.11 o 
   4  10   6       63.03       61.22     30.63 o 
   5  10   6        7.41       24.29     64.63 o 
   6  10   6       13.02       64.55     46.65 o 
   1  11   6      302.64      335.39     46.72 o 
   2  11   6      150.38      205.86     47.06 o 
   3  11   6        4.46      -31.51     21.01 o 
   4  11   6       24.03        4.76     26.93 o 
   5  11   6       48.06       22.83     34.39 o 
   6  11   6        7.91       34.59     39.05 o 
   0  12   6       66.68       51.44     23.46 o 
   1  12   6       86.91      113.25     26.44 o 
   2  12   6       55.67       81.08     38.86 o 
   3  12   6       29.55       48.00     30.20 o 
   4  12   6        5.87       29.33     30.87 o 
   5  12   6        0.70      -17.47     32.32 o 
   1  13   6        0.31       -7.33     15.27 o 
   2  13   6       19.65      -30.22     23.75 o 
   3  13   6        1.58       -3.01     27.09 o 
   4  13   6       19.44      -12.48     40.77 o 
   0  14   6       68.16       47.19     36.98 o 
   1  14   6       21.37       -7.43     24.72 o 
   2  14   6       13.41       14.21     63.02 o 
   3  14   6        5.96      -27.22     26.76 o 
   4  14   6        7.07      -47.10     31.40 o 
   1  15   6        2.07       22.28     31.06 o 
   2  15   6        3.07        2.96     29.94 o 
   3  15   6        4.50      -27.89     30.19 o 
   1  16   6       12.89      -12.12     32.97 o 
   2   0   7     6345.37     6409.18   1081.76 o 
   4   0   7     1552.17     1593.15    268.76 o 
   6   0   7       72.14       89.49     29.68 o 
   8   0   7       32.46      -20.01     38.88 o 
   0   1   7     2839.24     2835.69    475.18 o 
   1   1   7      853.95      750.86     88.65 o 
   2   1   7      849.48      762.34     94.37 o 
   3   1   7      464.88      463.62     58.29 o 
   4   1   7      143.82      125.43     19.54 o 
   5   1   7       10.20       16.18     15.08 o 
   6   1   7       62.55       63.30     19.38 o 
   7   1   7       19.40      -14.38     23.75 o 
   8   1   7        5.09      -27.49     45.09 o 
   1   2   7      884.37      759.36     93.02 o 
   2   2   7      345.98      347.74     44.51 o 
   3   2   7      172.46      234.54     29.72 o 
   4   2   7      176.79      166.55     24.57 o 
   5   2   7      427.56      669.90     86.53 o 
   6   2   7        2.60       -7.86     23.30 o 
   7   2   7        6.08      -33.18     22.12 o 
   8   2   7       23.80       17.72     25.92 o 
   0   3   7     3581.29     3448.30    587.87 o 
   1   3   7      412.61      363.13     40.29 o 
   2   3   7      759.35      736.21     79.67 o 
   3   3   7      204.03      188.93     26.15 o 
   4   3   7       84.09       74.17     14.27 o 
   5   3   7       30.70       12.21     15.14 o 
   6   3   7       21.27       33.15     22.18 o 
   7   3   7        9.60       -1.84     30.16 o 
   1   4   7       55.85       59.92      9.33 o 
   2   4   7     2186.70     2131.15    227.07 o 
   3   4   7      480.03      484.65     55.50 o 
   4   4   7      140.35      121.29     22.08 o 
   5   4   7        1.06      -13.16     12.05 o 
   6   4   7       56.05       49.59     18.15 o 
   7   4   7        2.56       -0.50     19.20 o 
   0   5   7     1259.00     1295.17    180.62 o 
   1   5   7      954.05      891.71     83.66 o 
   2   5   7     1630.80     1488.73    136.37 o 
   3   5   7      177.67      160.65     27.69 o 
   4   5   7       55.97       28.39     13.25 o 
   5   5   7        8.43       12.73     12.65 o 
   6   5   7        2.90       -6.82     25.02 o 
   7   5   7       17.13       12.78     18.34 o 
   1   6   7      415.34      487.77     44.30 o 
   2   6   7      134.07      167.70     22.07 o 
   3   6   7       19.42        7.43     12.50 o 
   4   6   7       31.85       33.97     18.03 o 
   5   6   7       96.09       84.09     35.62 o 
   6   6   7       32.38       17.64     16.51 o 
   7   6   7        7.88      -11.48     30.19 o 
   0   7   7      804.46      767.78     94.58 o 
   1   7   7      423.08      516.13     49.87 o 
   2   7   7       41.95       35.43     10.94 o 
   3   7   7      108.04      117.94     25.79 o 
   4   7   7       65.52       39.22     18.47 o 
   5   7   7       29.17       20.41     23.90 o 
   6   7   7        8.19      -17.75     38.07 o 
   7   7   7       11.36       -6.94     19.26 o 
   1   8   7      237.56      292.43     32.46 o 
   2   8   7      343.09      431.95     54.15 o 
   3   8   7      370.94      477.85    129.16 o 
   4   8   7      243.10      233.58     82.80 o 
   5   8   7      108.01       61.81     32.89 o 
   6   8   7       28.24       10.58     34.73 o 
   7   8   7        3.97        0.79     18.90 o 
   0   9   7        8.51        9.08     11.85 o 
   1   9   7       84.11       97.93     18.19 o 
   2   9   7      249.24      256.85     42.63 o 
   3   9   7       39.50       41.29     24.81 o 
   4   9   7       43.20       11.33     24.88 o 
   5   9   7       31.54      -10.13     28.35 o 
   6   9   7        1.05      -47.33     31.55 o 
   1  10   7       27.20       35.22     21.33 o 
   2  10   7      146.80      222.69     39.40 o 
   3  10   7       13.73       13.97     22.13 o 
   4  10   7       35.38       70.24     33.51 o 
   5  10   7       12.51       33.53     32.57 o 
   6  10   7        6.77      -46.52     33.44 o 
   0  11   7        4.49       -6.87     16.80 o 
   1  11   7      191.58      286.60     40.40 o 
   2  11   7        3.78      -35.87     23.91 o 
   3  11   7       74.97      172.11     44.34 o 
   4  11   7       74.30       50.93     33.31 o 
   5  11   7        2.72        9.45     31.90 o 
   1  12   7       23.87       -6.79     17.13 o 
   2  12   7       32.84       21.13     25.59 o 
   3  12   7        2.54       -2.94     24.90 o 
   4  12   7       19.83      -18.47     28.48 o 
   5  12   7        2.80       -4.75     33.75 o 
   0  13   7       50.91       64.77     27.24 o 
   1  13   7        2.56       10.54     23.51 o 
   2  13   7      116.28      118.87     38.10 o 
   3  13   7       32.21       89.84     36.14 o 
   4  13   7        3.99       25.77     33.57 o 
   1  14   7       39.46        7.93     46.98 o 
   2  14   7        8.38      -10.00     43.90 o 
   3  14   7        2.84        7.75     34.79 o 
   1  15   7        2.61      -37.49     24.99 o 
   2  15   7        1.21        5.46     29.46 o 
   0   0   8     3864.66     3759.06    889.10 o 
   2   0   8      659.29      574.75     97.43 o 
   4   0   8      115.56       95.89     30.14 o 
   6   0   8       34.68       42.37     25.45 o 
   1   1   8     1235.39     1169.35    139.84 o 
   2   1   8     1574.85     1402.09    170.81 o 
   3   1   8      164.34      168.38     25.86 o 
   4   1   8       14.29       21.91     11.32 o 
   5   1   8      138.88      160.73     27.36 o 
   6   1   8       27.98       -4.03     17.21 o 
   7   1   8       13.81       19.85     36.11 o 
   0   2   8     1207.02     1229.02    206.87 o 
   1   2   8     7938.85     7697.02    915.68 o 
   2   2   8      913.61      872.46    104.48 o 
   3   2   8      418.34      433.26     54.17 o 
   4   2   8        3.92       -0.16      9.67 o 
   5   2   8       97.83       75.51     18.83 o 
   6   2   8        1.67        3.47     15.31 o 
   7   2   8        2.00       -9.95     16.87 o 
   1   3   8     1651.37     1664.04    175.84 o 
   2   3   8      445.43      488.96     59.30 o 
   3   3   8      273.81      268.22     56.31 o 
   4   3   8       29.67       16.22     11.60 o 
   5   3   8       25.23       10.42     13.75 o 
   6   3   8       17.95      -17.98     14.72 o 
   7   3   8        2.24       -3.71     18.00 o 
   0   4   8     2983.85     2689.59    377.88 o 
   1   4   8       58.17       64.26      9.88 o 
   2   4   8      128.62      128.65     17.60 o 
   3   4   8       68.44       87.26     13.96 o 
   4   4   8       21.47       13.57     13.55 o 
   5   4   8        0.49       -6.49     12.82 o 
   6   4   8       31.94       15.79     16.11 o 
   7   4   8        1.16       -2.02     19.27 o 
   1   5   8      298.93      286.10     30.51 o 
   2   5   8      247.89      254.31     25.47 o 
   3   5   8      612.58      641.89     80.48 o 
   4   5   8      194.34      172.71     37.95 o 
   5   5   8        8.05        9.20     13.69 o 
   6   5   8       21.44        1.67     23.99 o 
   7   5   8        3.09      -28.07     18.71 o 
   0   6   8      642.42      599.28     86.24 o 
   1   6   8     1390.70     1310.68    119.16 o 
   2   6   8       64.64       79.12     14.15 o 
   3   6   8       92.78       96.18     17.72 o 
   4   6   8       31.67        9.78     12.62 o 
   5   6   8       41.35       41.16     15.78 o 
   6   6   8       38.51       19.69     17.21 o 
   7   6   8        1.16       15.68     19.60 o 
   1   7   8       48.17       33.41     10.20 o 
   2   7   8      142.80      161.43     23.14 o 
   3   7   8      344.33      377.53     45.38 o 
   4   7   8        1.52        5.07     12.19 o 
   5   7   8       34.56       -2.74     20.79 o 
   6   7   8       38.10       11.39     29.16 o 
   7   7   8        8.73        1.86     20.65 o 
   0   8   8      673.69      550.96     96.88 o 
   1   8   8      111.16      114.99     16.41 o 
   2   8   8       11.74      -10.44      9.60 o 
   3   8   8      355.58      403.61     46.43 o 
   4   8   8       88.46       98.89     25.43 o 
   5   8   8       21.89       29.61     17.23 o 
   6   8   8        4.99      -25.84     17.23 o 
   1   9   8       48.83       23.43     10.27 o 
   2   9   8      292.58      376.44     46.69 o 
   3   9   8      191.27      270.27     76.01 o 
   4   9   8        1.67       19.53     23.42 o 
   5   9   8       41.48        2.84     25.51 o 
   6   9   8        4.96       -2.87     19.74 o 
   0  10   8       32.04       30.91     18.84 o 
   1  10   8      370.82      393.78     58.64 o 
   2  10   8      149.30      200.98     35.99 o 
   3  10   8      127.85       98.45     38.81 o 
   4  10   8       99.26      107.78     37.69 o 
   5  10   8       12.28       18.08     30.56 o 
   6  10   8        0.23      -40.23     34.73 o 
   1  11   8      102.36      131.43     28.39 o 
   2  11   8        9.88       -6.38     26.24 o 
   3  11   8       46.69      -15.37     24.73 o 
   4  11   8        0.85      -25.75     26.19 o 
   5  11   8        4.54      -16.78     35.99 o 
   0  12   8      202.22      218.86     58.65 o 
   1  12   8       19.22       27.85     18.69 o 
   2  12   8       11.22       18.90     24.23 o 
   3  12   8       68.24       46.07     31.16 o 
   4  12   8        5.19       27.82     32.11 o 
   5  12   8        8.73       -4.58     36.90 o 
   1  13   8       29.96       55.12     28.22 o 
   2  13   8        0.43        6.99     24.88 o 
   3  13   8       54.53       53.08     32.30 o 
   4  13   8       16.15       38.31     35.50 o 
   0  14   8        5.96       12.13     41.69 o 
   1  14   8       21.59      -14.46     29.06 o 
   2  14   8       19.41        4.98     48.15 o 
   3  14   8        2.35      -21.85     28.67 o 
   1  15   8        0.94      -53.63     40.67 o 
   2  15   8        2.49       -5.52     30.52 o 
   2   0   9     3424.04     3312.38    554.49 o 
   4   0   9      145.27      118.89     32.21 o 
   6   0   9       24.02      -19.06     29.75 o 
   0   1   9     4488.85     4332.44    729.84 o 
   1   1   9      276.05      319.82     39.81 o 
   2   1   9     1714.01     1679.68    202.23 o 
   3   1   9      576.14      555.04     73.75 o 
   4   1   9      499.77      717.19     86.18 o 
   5   1   9        8.22        9.29     17.71 o 
   6   1   9       19.02        3.08     18.30 o 
   7   1   9       14.50        2.78     27.66 o 
   1   2   9     1654.76     1637.62    195.29 o 
   2   2   9       34.83       30.40      8.97 o 
   3   2   9      618.57      631.47     78.06 o 
   4   2   9       16.21       25.30     12.84 o 
   5   2   9      138.23      139.88     29.56 o 
   6   2   9        6.61        3.56     18.58 o 
   7   2   9        1.31      -24.80     24.91 o 
   0   3   9      409.92      387.67     66.65 o 
   1   3   9       86.17      122.44     16.79 o 
   2   3   9     1664.10     1560.29    188.15 o 
   3   3   9      103.61       87.14     16.34 o 
   4   3   9      217.63      269.01     68.06 o 
   5   3   9        6.82       -9.76     14.21 o 
   6   3   9        8.06       10.34     15.79 o 
   7   3   9       52.26       63.31     26.76 o 
   1   4   9      194.78      220.51     25.48 o 
   2   4   9     1147.86     1037.13    126.74 o 
   3   4   9        4.96       -1.18      7.61 o 
   4   4   9        1.12        3.91     12.08 o 
   5   4   9       62.33       52.59     20.29 o 
   6   4   9       10.71      -19.00     15.59 o 
   7   4   9        4.17       16.07     21.16 o 
   0   5   9      539.75      469.16     69.61 o 
   1   5   9      429.64      474.32     45.92 o 
   2   5   9      708.86      671.69     81.31 o 
   3   5   9      168.73      114.55     33.70 o 
   4   5   9      505.06      537.70     70.58 o 
   5   5   9        0.61      -20.19     13.46 o 
   6   5   9       14.98      -12.70     15.76 o 
   7   5   9       24.67      -10.87     19.68 o 
   1   6   9      111.02      110.33     14.04 o 
   2   6   9      112.47      108.68     17.45 o 
   3   6   9       68.57       52.83     13.94 o 
   4   6   9       87.24       68.59     33.68 o 
   5   6   9       17.07        3.75     14.69 o 
   6   6   9        3.45        9.85     18.30 o 
   7   6   9        8.56       -6.53     22.08 o 
   0   7   9       84.48       96.84     19.01 o 
   1   7   9       20.73       28.87      8.06 o 
   2   7   9      361.13      330.81     49.17 o 
   3   7   9      462.89      577.10     66.73 o 
   4   7   9       71.99       93.43     18.57 o 
   5   7   9        3.30      -10.49     15.55 o 
   6   7   9       10.48      -20.60     19.22 o 
   1   8   9      231.78      270.22     29.56 o 
   2   8   9      236.42      240.51     31.32 o 
   3   8   9       73.59       56.62     23.32 o 
   4   8   9       37.94       32.45     15.57 o 
   5   8   9       33.05       14.75     18.62 o 
   6   8   9       16.87        3.79     20.11 o 
   0   9   9      405.22      457.31     84.70 o 
   1   9   9      218.88      238.03     30.78 o 
   2   9   9      392.15      508.09     54.52 o 
   3   9   9       15.13       -2.79     13.43 o 
   4   9   9      208.18      291.87     52.14 o 
   5   9   9        7.78        2.09     19.13 o 
   6   9   9        9.47       -5.23     20.23 o 
   1  10   9      102.99       85.34     16.82 o 
   2  10   9       14.91       10.08     12.91 o 
   3  10   9       82.76       50.28     20.44 o 
   4  10   9        6.17       -6.65     18.25 o 
   5  10   9       44.99       21.98     21.69 o 
   0  11   9      120.79       95.53     31.99 o 
   1  11   9       34.38        8.48     34.44 o 
   2  11   9       28.14       25.62     15.72 o 
   3  11   9        7.08       15.28     18.77 o 
   4  11   9       12.84        3.04     19.75 o 
   5  11   9        9.14      -23.46     20.91 o 
   1  12   9        2.53        3.45     17.78 o 
   2  12   9       54.83       26.92     25.83 o 
   3  12   9        7.75      -10.14     20.47 o 
   4  12   9       23.94       29.10     43.56 o 
   0  13   9      135.46      199.56     68.65 o 
   1  13   9        7.99      -10.93     19.66 o 
   2  13   9        7.42      -27.09     37.32 o 
   3  13   9        7.47      -30.90     20.60 o 
   4  13   9       48.19       66.58     29.27 o 
   1  14   9        1.51      -10.48     25.71 o 
   2  14   9        3.90       -3.92     27.10 o 
   3  14   9        2.05      -29.18     29.25 o 
   1  15   9        1.24      -20.61     50.77 o 
   0   0  10     3347.91     3079.77    725.10 o 
   2   0  10      859.34      777.87    134.25 o 
   4   0  10      641.64      617.37    102.14 o 
   6   0  10       71.50       38.35     35.07 o 
   1   1  10      470.36      463.14     56.46 o 
   2   1  10      172.04      164.53     25.57 o 
   3   1  10       48.33       40.23     16.10 o 
   4   1  10      309.38      369.19     47.21 o 
   5   1  10      165.54      197.37     37.57 o 
   6   1  10       46.40       81.83     24.81 o 
   7   1  10       24.58      -50.20     37.59 o 
   0   2  10      484.59      469.18     79.98 o 
   1   2  10     1625.07     1542.74    184.92 o 
   2   2  10      566.58      557.91     67.07 o 
   3   2  10      267.69      239.74     45.24 o 
   4   2  10       24.82       11.09     12.52 o 
   5   2  10        5.82        7.73     17.43 o 
   6   2  10        6.91       10.18     19.91 o 
   7   2  10       11.06       43.51     30.52 o 
   1   3  10      312.21      323.08     39.85 o 
   2   3  10      574.08      536.77     66.24 o 
   3   3  10       40.31       30.51     16.57 o 
   4   3  10      244.80      270.35     60.90 o 
   5   3  10       12.90      -20.48     19.19 o 
   6   3  10        0.05      -14.62     18.78 o 
   7   3  10       44.17       14.90     31.77 o 
   0   4  10      519.80      416.37     74.67 o 
   1   4  10      488.76      442.10     50.18 o 
   2   4  10      127.50       91.59     17.99 o 
   3   4  10       64.39       45.09     16.20 o 
   4   4  10      751.86      796.16    113.49 o 
   5   4  10       12.43       -2.08     14.16 o 
   6   4  10       14.87      -16.77     15.25 o 
   7   4  10        1.04      -22.92     26.85 o 
   1   5  10      190.48      187.57     21.35 o 
   2   5  10      106.23      110.36     18.17 o 
   3   5  10      154.13      165.85     31.65 o 
   4   5  10      176.78      104.08     43.74 o 
   5   5  10       92.10      126.84     25.15 o 
   6   5  10        8.89      -10.12     16.58 o 
   7   5  10        2.31        9.57     28.35 o 
   0   6  10      731.06      761.29    104.87 o 
   1   6  10      542.20      541.71     55.25 o 
   2   6  10       76.55       53.04     15.91 o 
   3   6  10      196.86      165.70     34.02 o 
   4   6  10      117.65      111.52     21.12 o 
   5   6  10        8.67      -13.68     14.23 o 
   6   6  10        6.42       19.55     20.31 o 
   7   6  10        2.30       -6.31     21.98 o 
   1   7  10      412.92      628.56     74.96 o 
   2   7  10      437.33      645.58     80.33 o 
   3   7  10       88.55      111.81     20.43 o 
   4   7  10      102.97      101.50     20.82 o 
   5   7  10       33.31       23.72     21.10 o 
   6   7  10       10.04       10.11     20.82 o 
   0   8  10      793.50      699.41     98.87 o 
   1   8  10      445.98      527.33     63.82 o 
   2   8  10      151.43      156.61     23.36 o 
   3   8  10        1.92      -15.69     12.12 o 
   4   8  10      175.86      205.38     32.35 o 
   5   8  10        3.72      -18.76     16.98 o 
   6   8  10        7.74        2.04     26.45 o 
   1   9  10      192.95      215.87     30.17 o 
   2   9  10       64.76       63.30     15.85 o 
   3   9  10        0.89       -2.59     13.61 o 
   4   9  10      105.67      114.40     27.34 o 
   5   9  10       12.02       15.10     19.30 o 
   6   9  10       29.30       -1.99     22.49 o 
   0  10  10      452.07      457.63     84.57 o 
   1  10  10       47.20       56.09     16.64 o 
   2  10  10        0.90        5.75     12.92 o 
   3  10  10        1.66        1.47     14.14 o 
   4  10  10        4.68       -7.04     23.41 o 
   5  10  10       15.87       15.93     21.84 o 
   1  11  10      149.85      145.93     30.46 o 
   2  11  10       32.01       51.21     23.76 o 
   3  11  10        8.15       -6.36     19.11 o 
   4  11  10        8.95      -28.14     18.76 o 
   5  11  10        4.32      -10.11     25.63 o 
   0  12  10      104.06      160.65     58.37 o 
   1  12  10       57.17       41.87     19.85 o 
   2  12  10       14.94       -7.96     24.43 o 
   3  12  10        3.11      -15.23     21.49 o 
   4  12  10       21.81       15.90     22.53 o 
   1  13  10       10.08        0.90     19.29 o 
   2  13  10        2.48      -35.10     23.40 o 
   3  13  10        9.12       -9.22     29.70 o 
   0  14  10       25.26       95.76     55.13 o 
   1  14  10       11.74       99.22     57.34 o 
   2  14  10       10.62      -46.67     31.11 o 
   1  15  10       10.94      -16.25     52.03 o 
   2   0  11        0.88      -13.69      9.12 o 
   4   0  11      131.17      133.44     34.65 o 
   6   0  11       27.96      -14.28     30.70 o 
   0   1  11      693.91      701.31    118.98 o 
   1   1  11      380.35      360.09     46.22 o 
   2   1  11     1472.97     1411.89    167.32 o 
   3   1  11      104.80       76.55     16.07 o 
   4   1  11       37.38       32.87     14.77 o 
   5   1  11      114.39      118.32     27.93 o 
   6   1  11       19.02      -29.64     24.03 o 
   7   1  11       19.25       13.56     28.41 o 
   1   2  11      315.40      345.38     44.87 o 
   2   2  11      144.21      149.67     23.06 o 
   3   2  11      433.84      561.51     68.15 o 
   4   2  11       64.03       45.52     23.03 o 
   5   2  11      755.74     1021.64    134.79 o 
   6   2  11       19.71        8.61     20.29 o 
   7   2  11       10.02      -27.23     24.63 o 
   0   3  11      517.76      436.96     75.41 o 
   1   3  11      819.11      826.65     97.37 o 
   2   3  11      234.73      245.42     37.81 o 
   3   3  11      122.24      115.28     21.28 o 
   4   3  11      261.65      258.02     51.17 o 
   5   3  11      193.97      197.13     37.13 o 
   6   3  11        6.80       -1.28     23.52 o 
   7   3  11        1.58      -10.20     23.99 o 
   1   4  11      165.38      204.30     23.01 o 
   2   4  11       49.18       27.18     12.62 o 
   3   4  11        5.27        0.84     12.70 o 
   4   4  11       30.49       16.87     17.22 o 
   5   4  11       61.18       77.39     23.78 o 
   6   4  11       89.10       90.78     47.33 o 
   7   4  11        8.05       40.55     44.52 o 
   0   5  11      456.79      510.03     77.88 o 
   1   5  11      101.46       69.44     16.54 o 
   2   5  11      246.82      283.84     37.63 o 
   3   5  11       17.24      -12.42     12.99 o 
   4   5  11       32.15       23.74     24.94 o 
   5   5  11        5.95       -5.73     17.15 o 
   6   5  11        0.97       -7.78     25.89 o 
   7   5  11        0.58       -4.89     28.46 o 
   1   6  11      421.15      482.88     53.48 o 
   2   6  11      128.71      117.26     21.61 o 
   3   6  11       17.16       11.76     13.52 o 
   4   6  11       18.45       42.03     18.61 o 
   5   6  11      303.32      367.94     50.14 o 
   6   6  11        7.44      -28.44     20.50 o 
   0   7  11      560.49      532.33     77.00 o 
   1   7  11      349.75      396.35     52.82 o 
   2   7  11       41.03       12.98     12.46 o 
   3   7  11       13.97       24.06     15.93 o 
   4   7  11       62.28       87.58     20.01 o 
   5   7  11       60.89       65.03     25.88 o 
   6   7  11        1.64      -28.70     19.13 o 
   1   8  11      281.67      369.65     48.44 o 
   2   8  11       61.12       32.40     14.96 o 
   3   8  11       33.33       24.10     14.33 o 
   4   8  11        6.06        7.02     14.70 o 
   5   8  11       28.92        9.58     20.30 o 
   6   8  11        4.28      -20.84     21.63 o 
   0   9  11      471.05      483.87    127.01 o 
   1   9  11      123.08      122.25     22.75 o 
   2   9  11       73.20      132.89     24.36 o 
   3   9  11       19.50       10.16     14.50 o 
   4   9  11       14.64        5.72     18.63 o 
   5   9  11        7.50       16.50     21.64 o 
   1  10  11       20.71        0.23     16.80 o 
   2  10  11       65.48       78.04     20.62 o 
   3  10  11        2.95      -13.59     14.80 o 
   4  10  11       15.13       12.77     20.39 o 
   5  10  11       69.83       72.66     26.44 o 
   0  11  11        0.29       21.44     34.17 o 
   1  11  11        0.99      -22.50     15.00 o 
   2  11  11        2.56      -18.89     14.55 o 
   3  11  11       10.25       -6.96     18.39 o 
   4  11  11       43.53       81.73     33.90 o 
   1  12  11       14.46      -31.71     21.14 o 
   2  12  11        4.58       -0.08     26.12 o 
   3  12  11       26.45       39.21     23.26 o 
   4  12  11        9.01      -29.23     22.82 o 
   0  13  11       13.28      -21.15     37.03 o 
   1  13  11        4.35        7.33     29.63 o 
   2  13  11       44.99        6.57     25.79 o 
   3  13  11        2.58      -16.86     29.71 o 
   1  14  11        9.21      -58.85     39.24 o 
   2  14  11        1.68      -42.93     28.62 o 
   0   0  12     1186.79     1003.51    245.24 o 
   2   0  12      461.09      527.20     97.77 o 
   4   0  12      536.66      664.14    119.41 o 
   6   0  12        5.27       17.02     38.77 o 
   1   1  12      600.63      566.14     67.51 o 
   2   1  12      283.28      309.23     42.84 o 
   3   1  12      136.59      128.01     22.23 o 
   4   1  12       26.63       -3.42     12.11 o 
   5   1  12       25.92       11.10     19.45 o 
   6   1  12        1.71      -21.71     24.20 o 
   7   1  12       11.91       34.99     32.15 o 
   0   2  12      148.92      194.75     70.60 o 
   1   2  12      363.55      431.61     52.32 o 
   2   2  12       51.34       45.42     11.84 o 
   3   2  12       28.83       18.80     11.96 o 
   4   2  12       46.03       55.54     22.10 o 
   5   2  12      148.30      191.86     36.20 o 
   6   2  12        1.51        1.79     21.45 o 
   7   2  12       15.88      -35.22     27.38 o 
   1   3  12      211.53      230.82     34.01 o 
   2   3  12      237.45      265.53     33.57 o 
   3   3  12      422.10      444.13     59.49 o 
   4   3  12      260.89      275.97     48.20 o 
   5   3  12       77.15       49.15     22.00 o 
   6   3  12       37.97       31.57     28.43 o 
   7   3  12        1.00       -9.25     42.08 o 
   0   4  12      421.20      479.06    105.31 o 
   1   4  12      190.77      251.79     31.82 o 
   2   4  12      100.33       94.71     17.76 o 
   3   4  12       29.67      -18.75     12.50 o 
   4   4  12       17.11       -3.09     15.68 o 
   5   4  12       27.55      -13.70     18.38 o 
   6   4  12      118.91       85.47     39.01 o 
   1   5  12      161.72      197.23     28.77 o 
   2   5  12      111.47       68.66     34.56 o 
   3   5  12       52.10        9.46     15.63 o 
   4   5  12      141.30      175.45     33.23 o 
   5   5  12       12.53        4.49     19.36 o 
   6   5  12       25.92        8.48     21.95 o 
   0   6  12      361.22      340.28     52.78 o 
   1   6  12      233.03      269.31     31.05 o 
   2   6  12       85.40       99.30     21.28 o 
   3   6  12       26.11        9.93     14.34 o 
   4   6  12      119.00       95.47     35.90 o 
   5   6  12       93.23       86.49     26.94 o 
   6   6  12        0.86      -41.06     27.37 o 
   1   7  12       72.05       61.45     15.81 o 
   2   7  12       86.50      109.37     22.77 o 
   3   7  12       72.86       47.54     18.45 o 
   4   7  12        2.59       -7.21     15.24 o 
   5   7  12       41.89       29.73     20.47 o 
   6   7  12        0.71        1.54     29.08 o 
   0   8  12       67.93       36.32     29.45 o 
   1   8  12      167.68      139.09     24.86 o 
   2   8  12       15.48       -2.10     14.89 o 
   3   8  12       42.41       20.55     16.45 o 
   4   8  12       56.45       78.29     22.37 o 
   5   8  12        4.19       -5.31     20.99 o 
   6   8  12        3.34       -3.60     22.65 o 
   1   9  12      147.19      148.83     33.73 o 
   2   9  12      155.18      220.05     35.37 o 
   3   9  12       75.47       52.02     20.00 o 
   4   9  12       56.91       42.80     20.63 o 
   5   9  12        3.50      -15.41     21.84 o 
   0  10  12        9.50      -34.34     27.54 o 
   1  10  12       10.81       14.44     17.11 o 
   2  10  12       23.00      -15.89     14.93 o 
   3  10  12       12.48        0.38     18.37 o 
   4  10  12       43.97       83.68     33.25 o 
   5  10  12        7.64      -12.93     28.87 o 
   1  11  12        2.77       -2.49     21.86 o 
   2  11  12       70.12       71.00     24.11 o 
   3  11  12       50.52       62.22     21.69 o 
   4  11  12        6.22      -26.87     22.04 o 
   0  12  12       67.41       60.51     44.45 o 
   1  12  12       45.40       29.69     38.08 o 
   2  12  12       24.32        5.04     21.14 o 
   3  12  12        2.17      -23.28     22.19 o 
   1  13  12        2.09      -20.82     39.30 o 
   2  13  12        0.34      -65.75     43.83 o 
   3  13  12        7.25       11.97     34.00 o 
   0  14  12       11.32       18.76     43.49 o 
   1  14  12        8.36       31.60     53.76 o 
   2   0  13     1088.70      958.12    169.36 o 
   4   0  13      161.56      140.68     38.05 o 
   6   0  13       25.05       11.41     36.74 o 
   0   1  13      107.06      124.97     37.61 o 
   1   1  13       16.49       16.42      9.51 o 
   2   1  13      347.62      372.99     54.10 o 
   3   1  13      211.20      228.90     34.31 o 
   4   1  13      313.42      368.50     48.66 o 
   5   1  13       72.29       55.21     24.10 o 
   6   1  13       44.72       64.59     31.69 o 
   7   1  13        2.64      -34.61     38.52 o 
   1   2  13      662.55      634.70     78.83 o 
   2   2  13       56.16       57.97     13.68 o 
   3   2  13      162.25      171.70     25.64 o 
   4   2  13       49.22       58.79     19.80 o 
   5   2  13      119.11       90.01     27.68 o 
   6   2  13        6.51      -31.58     21.05 o 
   0   3  13      191.14      160.73     48.23 o 
   1   3  13       90.47       83.33     16.36 o 
   2   3  13       31.64       34.31     11.17 o 
   3   3  13      578.17      622.57     80.15 o 
   4   3  13      301.50      303.51     51.44 o 
   5   3  13       85.79      148.11     32.54 o 
   6   3  13        6.39       -5.97     21.04 o 
   1   4  13       57.88       61.63     13.60 o 
   2   4  13      333.79      437.81     57.55 o 
   3   4  13      148.18      165.26     31.65 o 
   4   4  13       16.12        5.40     17.55 o 
   5   4  13        0.96      -28.06     18.71 o 
   6   4  13       20.56      -17.74     23.17 o 
   0   5  13        4.05      -17.62     16.44 o 
   1   5  13       25.32       29.07     11.17 o 
   2   5  13      309.24      302.89     50.73 o 
   3   5  13       68.48       42.37     18.39 o 
   4   5  13      158.06      191.14     46.22 o 
   5   5  13       10.47      -16.51     19.42 o 
   6   5  13        2.20      -31.04     20.70 o 
   1   6  13      226.04      297.96     39.33 o 
   2   6  13      141.66      114.80     23.31 o 
   3   6  13        3.56       -8.76     13.93 o 
   4   6  13        4.84       -1.40     17.62 o 
   5   6  13       81.74      108.59     34.28 o 
   6   6  13        0.51        9.76     23.54 o 
   0   7  13      290.83      266.33     55.80 o 
   1   7  13       11.45        4.01     13.24 o 
   2   7  13      173.90      219.77     43.43 o 
   3   7  13      153.38      197.87     31.86 o 
   4   7  13       55.85       23.20     19.09 o 
   5   7  13       14.07       -6.80     19.83 o 
   6   7  13        0.01      -17.02     27.99 o 
   1   8  13       26.28       41.57     15.47 o 
   2   8  13      244.64      325.08     44.26 o 
   3   8  13       47.48       66.10     19.60 o 
   4   8  13       15.26        9.41     18.22 o 
   5   8  13       10.16       -4.07     26.39 o 
   0   9  13      132.16      137.36     50.37 o 
   1   9  13       11.39      -21.24     15.63 o 
   2   9  13      168.57      163.03     30.31 o 
   3   9  13       13.41       12.23     23.15 o 
   4   9  13       13.00      -17.01     19.25 o 
   5   9  13        3.05      -36.88     32.37 o 
   1  10  13        0.21       -2.68     22.01 o 
   2  10  13       14.93      -23.55     16.97 o 
   3  10  13       59.26       58.20     22.20 o 
   4  10  13       26.98       21.39     28.06 o 
   0  11  13        0.27      -15.41     31.54 o 
   1  11  13        3.98        8.00     25.12 o 
   2  11  13        8.31       -2.16     19.68 o 
   3  11  13       19.59       37.00     22.09 o 
   4  11  13        0.71      -28.61     25.65 o 
   1  12  13        3.97        8.60     33.21 o 
   2  12  13        2.41       -2.82     26.75 o 
   3  12  13       14.47       -1.93    100.73 o 
   0  13  13       32.41       31.24     45.82 o 
   1  13  13       10.81       -0.76     31.15 o 
   2  13  13       22.08       -7.29     44.56 o 
   0   0  14     1773.39     1806.09    417.33 o 
   2   0  14      155.04      194.41     40.56 o 
   4   0  14       15.05       16.89     21.83 o 
   6   0  14        4.95      -25.45     38.17 o 
   1   1  14      448.87      594.48     73.17 o 
   2   1  14      154.82      168.44     25.76 o 
   3   1  14       19.81       -9.65     10.74 o 
   4   1  14       14.16       -4.81     14.62 o 
   5   1  14        4.16        1.99     21.82 o 
   6   1  14        6.79      -34.74     27.77 o 
   0   2  14       32.24        5.57     14.44 o 
   1   2  14      892.92      806.37     97.17 o 
   2   2  14       82.81       81.38     15.81 o 
   3   2  14      260.08      253.35     37.89 o 
   4   2  14       40.45       13.93     23.64 o 
   5   2  14        2.70      -22.95     20.76 o 
   6   2  14       27.71       26.65     27.47 o 
   1   3  14      417.42      485.93     64.12 o 
   2   3  14       10.11       -7.71     10.73 o 
   3   3  14        0.86      -12.34     13.90 o 
   4   3  14       94.64       77.01     60.26 o 
   5   3  14        0.90       -2.85     25.02 o 
   6   3  14        4.64      -13.70     23.15 o 
   0   4  14      455.86      462.18     84.96 o 
   1   4  14      122.85      106.76     31.18 o 
   2   4  14      202.04      228.08     38.87 o 
   3   4  14       46.77       72.85     21.08 o 
   4   4  14       19.63        8.68     18.52 o 
   5   4  14        5.96       -7.30     23.82 o 
   6   4  14        9.90      -33.60     23.31 o 
   1   5  14      254.16      308.23     46.03 o 
   2   5  14        4.15      -14.64     16.46 o 
   3   5  14       26.73       13.50     17.46 o 
   4   5  14       34.10       25.07     21.36 o 
   5   5  14        1.13       -5.81     21.77 o 
   6   5  14        2.49       -4.46     25.06 o 
   0   6  14       16.76       -1.99     16.75 o 
   1   6  14      344.60      344.67     46.64 o 
   2   6  14      179.93      134.87     39.91 o 
   3   6  14       58.41       66.24     22.63 o 
   4   6  14        3.29       14.44     19.34 o 
   5   6  14       11.39        4.38     22.53 o 
   6   6  14        2.07       26.47     25.96 o 
   1   7  14        6.10      -13.62     12.06 o 
   2   7  14       94.01       63.12     18.74 o 
   3   7  14      130.47      128.10     27.47 o 
   4   7  14       39.00       14.89     19.18 o 
   5   7  14       20.45      -19.35     21.06 o 
   0   8  14       78.21      172.36     57.71 o 
   1   8  14       31.37       20.22     16.37 o 
   2   8  14      131.63      145.21     37.79 o 
   3   8  14       15.67      -22.58     15.06 o 
   4   8  14       10.75       18.13     19.71 o 
   5   8  14        1.38      -18.41     23.95 o 
   1   9  14       48.40       46.06     23.98 o 
   2   9  14       59.26       49.71     19.08 o 
   3   9  14       34.13       36.07     19.86 o 
   4   9  14       43.07        1.56     21.39 o 
   0  10  14       59.18        1.49     32.38 o 
   1  10  14       51.91       68.45     28.34 o 
   2  10  14       11.13       18.49     21.29 o 
   3  10  14       22.44       13.33     19.88 o 
   4  10  14        6.55      -16.20     27.14 o 
   1  11  14        8.71       -4.69     23.87 o 
   2  11  14       14.77       27.74     27.00 o 
   3  11  14        4.11      -25.99     19.96 o 
   0  12  14       20.03       64.69     45.04 o 
   1  12  14       23.66        5.01     43.46 o 
   2  12  14       25.39       39.99     32.52 o 
   1  13  14        1.09      -24.05     30.62 o 
   2   0  15      294.61      379.26     69.32 o 
   4   0  15       68.53      134.76     32.55 o 
   6   0  15       68.79       16.61     41.76 o 
   0   1  15      506.66      564.46    102.72 o 
   1   1  15      680.79      644.75     84.21 o 
   2   1  15      241.62      259.03     37.93 o 
   3   1  15       91.74      109.97     22.52 o 
   4   1  15       21.82       21.48     17.06 o 
   5   1  15        5.81      -12.62     19.36 o 
   6   1  15        9.98        6.19     26.49 o 
   1   2  15     1279.32     1170.45    140.82 o 
   2   2  15       34.14       29.47     13.32 o 
   3   2  15      158.35      180.84     27.32 o 
   4   2  15       21.53       33.01     20.02 o 
   5   2  15       42.74       62.25     24.42 o 
   6   2  15        2.61       11.37     69.95 o 
   0   3  15      224.56      264.58    113.85 o 
   1   3  15      818.36      746.78     92.55 o 
   2   3  15      223.76      209.96     32.72 o 
   3   3  15       10.16       -2.71     18.28 o 
   4   3  15        6.37        1.42     18.36 o 
   5   3  15        7.41        3.28     21.39 o 
   6   3  15        1.72      -33.55     23.63 o 
   1   4  15      116.16      111.55     20.37 o 
   2   4  15       42.72       22.26     19.87 o 
   3   4  15       44.40       24.77     17.44 o 
   4   4  15        1.52      -34.04     22.69 o 
   5   4  15        3.96       -3.89     21.10 o 
   6   4  15       11.70      -26.16     44.32 o 
   0   5  15      265.94      239.47     67.75 o 
   1   5  15      139.98      141.72     23.92 o 
   2   5  15      180.21      167.02     31.24 o 
   3   5  15       17.45      -16.22     15.88 o 
   4   5  15        7.56      -24.54     19.70 o 
   5   5  15        5.04      -25.87     21.24 o 
   1   6  15      329.64      369.74     73.99 o 
   2   6  15        0.78       -4.64     13.29 o 
   3   6  15       82.85       95.17     25.11 o 
   4   6  15       27.89       17.27     29.12 o 
   5   6  15       32.13       52.01     26.23 o 
   0   7  15       16.30      -26.58     21.62 o 
   1   7  15      174.37      160.03     50.93 o 
   2   7  15       12.63        9.55     14.42 o 
   3   7  15       13.52      -18.48     15.58 o 
   4   7  15       29.64       49.38     22.93 o 
   5   7  15       10.19      -24.74     21.62 o 
   1   8  15       23.73       20.51     18.19 o 
   2   8  15        7.43       24.86     16.21 o 
   3   8  15       10.28      -18.44     20.84 o 
   4   8  15       21.54      -16.84     20.05 o 
   5   8  15       29.69       12.12     24.00 o 
   0   9  15      116.52      147.99     51.80 o 
   1   9  15       53.49       60.83     26.94 o 
   2   9  15       29.15       19.30     20.63 o 
   3   9  15       12.54       16.88     19.27 o 
   4   9  15        2.34      -18.20     21.15 o 
   1  10  15      184.88      154.25     41.36 o 
   2  10  15        3.47       -5.60     22.96 o 
   3  10  15        4.02      -25.01     20.04 o 
   4  10  15        0.72      -16.97     26.06 o 
   0  11  15       12.85       64.63     46.18 o 
   1  11  15       79.11       51.93     29.73 o 
   2  11  15       16.60       24.89     28.36 o 
   3  11  15        1.07       -9.72     24.75 o 
   1  12  15       15.63       55.25     32.16 o 
   2  12  15       22.65       22.22     31.74 o 
   0   0  16      527.76      680.78    168.31 o 
   2   0  16      172.91      204.69     42.53 o 
   4   0  16        7.20       -6.49     21.59 o 
   6   0  16       16.14       43.43     47.55 o 
   1   1  16      170.30      161.55     27.47 o 
   2   1  16      109.22      108.68     20.53 o 
   3   1  16       62.80       38.77     16.24 o 
   4   1  16       15.01       16.49     18.41 o 
   5   1  16       26.78       -8.67     27.89 o 
   6   1  16        6.63      -41.11     51.30 o 
   0   2  16       86.53       70.75     24.15 o 
   1   2  16      286.96      337.88     47.85 o 
   2   2  16       17.20       14.75     13.38 o 
   3   2  16       24.28       40.39     18.62 o 
   4   2  16       16.62       11.89     21.22 o 
   5   2  16        9.50      -23.78     45.89 o 
   6   2  16        4.34      -23.62     49.39 o 
   1   3  16       70.18       38.75     17.58 o 
   2   3  16      208.47      214.23     33.58 o 
   3   3  16       14.88       -6.04     15.76 o 
   4   3  16        6.72       -0.23     18.34 o 
   5   3  16       34.50       18.02     24.08 o 
   0   4  16      964.15      941.75    160.77 o 
   1   4  16       66.49       84.70     18.29 o 
   2   4  16      242.04      274.20     73.74 o 
   3   4  16        8.81      -12.56     18.46 o 
   4   4  16        5.62      -14.80     18.26 o 
   5   4  16        1.51       21.91     25.56 o 
   1   5  16       64.90       43.43     22.81 o 
   2   5  16      109.25       96.41     28.51 o 
   3   5  16       12.86      -11.13     16.91 o 
   4   5  16       35.12       28.25     22.13 o 
   5   5  16       12.46      -11.24     23.06 o 
   0   6  16      336.64      432.65     82.91 o 
   1   6  16       42.27       25.75     16.32 o 
   2   6  16       18.37       11.73     17.40 o 
   3   6  16       13.44      -10.13     18.28 o 
   4   6  16        3.16      -31.02     20.68 o 
   5   6  16        6.85      -48.48     32.32 o 
   1   7  16      325.99      450.12     95.38 o 
   2   7  16       21.49       35.04     17.31 o 
   3   7  16       22.17       22.94     18.48 o 
   4   7  16        6.75       40.50     22.83 o 
   0   8  16      197.45      162.35     56.17 o 
   1   8  16       11.06        1.35     17.01 o 
   2   8  16       52.96       51.43     33.53 o 
   3   8  16        4.11        2.61     18.52 o 
   4   8  16        0.48       -6.18     20.90 o 
   1   9  16        5.58      -24.33     22.56 o 
   2   9  16       18.20       13.75     20.18 o 
   3   9  16        5.89        1.20     18.61 o 
   4   9  16        0.83      -31.59     21.06 o 
   0  10  16       53.62       31.36     36.08 o 
   1  10  16       37.60       -1.26     64.81 o 
   2  10  16       30.38       67.60     31.67 o 
   3  10  16        5.18       -9.68     25.01 o 
   1  11  16       16.91      -14.82     25.56 o 
   2  11  16        8.22      -16.10     28.50 o 
   0  12  16       15.86      -18.04     42.47 o 
   2   0  17      160.88      173.90     39.07 o 
   4   0  17       59.85       38.47     39.61 o 
   0   1  17      412.60      520.04     88.50 o 
   1   1  17       52.93       26.77     19.04 o 
   2   1  17       30.56       27.79     18.03 o 
   3   1  17      168.76      194.19     33.06 o 
   4   1  17       20.07        8.96     23.08 o 
   5   1  17       14.17       19.82     28.90 o 
   1   2  17       86.78       67.31     17.86 o 
   2   2  17       72.78       79.03     22.53 o 
   3   2  17      152.32      204.78     36.58 o 
   4   2  17        2.25      -18.84     17.70 o 
   5   2  17       14.72      -21.02     23.39 o 
   0   3  17      741.03      771.41    143.25 o 
   1   3  17      112.44       97.10     21.68 o 
   2   3  17       40.92       55.60     19.13 o 
   3   3  17       96.60      101.03     25.74 o 
   4   3  17        3.80        2.19     20.92 o 
   5   3  17       31.68       43.87     40.65 o 
   1   4  17       79.70      139.99     23.16 o 
   2   4  17      214.94      235.73     40.86 o 
   3   4  17       17.63       -6.94     16.93 o 
   4   4  17        4.67      -17.66     20.26 o 
   5   4  17       11.03       -9.23     23.81 o 
   0   5  17      273.39      317.04     58.32 o 
   1   5  17       19.97        2.69     14.69 o 
   2   5  17       11.19       -0.76     15.29 o 
   3   5  17       22.44       14.91     18.68 o 
   4   5  17       24.51      -12.16     22.18 o 
   5   5  17        8.94      -26.41     23.63 o 
   1   6  17       15.74      -16.69     17.97 o 
   2   6  17        2.10       13.70     17.42 o 
   3   6  17       31.14       76.13     24.73 o 
   4   6  17       10.39       -8.02     21.74 o 
   0   7  17      189.70      209.56     67.76 o 
   1   7  17       71.81       79.24     22.19 o 
   2   7  17        0.52      -14.19     18.04 o 
   3   7  17       50.90       33.99     24.35 o 
   4   7  17        0.48      -30.39     20.26 o 
   1   8  17        6.70       37.70     24.77 o 
   2   8  17       10.89      -14.19     18.58 o 
   3   8  17        6.51       13.66     19.38 o 
   4   8  17        3.81       -7.74     23.49 o 
   0   9  17       46.62       58.36     39.37 o 
   1   9  17        3.15      -33.54     22.36 o 
   2   9  17        2.88       -0.33     20.75 o 
   3   9  17       22.41      -12.58     23.77 o 
   1  10  17        7.72       -3.17     25.07 o 
   2  10  17       16.01        8.36     26.74 o 
   0  11  17       70.01      103.95     51.55 o 
   1  11  17       51.99       25.52     48.72 o 
   0   0  18      448.90      753.15    150.81 o 
   2   0  18       41.80       39.55     22.41 o 
   4   0  18        0.19      -48.11     32.07 o 
   1   1  18        2.82      -10.46     12.57 o 
   2   1  18        1.37      -19.63     13.08 o 
   3   1  18       67.07       65.74     20.49 o 
   4   1  18       37.68       38.38     25.21 o 
   5   1  18        4.18      -12.44     59.25 o 
   0   2  18       85.56       47.08     31.93 o 
   1   2  18       63.91       72.00     18.49 o 
   2   2  18        9.72      -18.93     13.21 o 
   3   2  18       82.63       18.86     19.16 o 
   4   2  18        0.45      -10.57     21.90 o 
   5   2  18       16.32      -15.36     36.71 o 
   1   3  18       25.52       15.42     13.98 o 
   2   3  18       44.46       34.86     36.10 o 
   3   3  18       59.75       21.18     19.17 o 
   4   3  18        8.83       25.21     22.77 o 
   5   3  18        8.26      -11.89     25.99 o 
   0   4  18      300.73      324.16     73.40 o 
   1   4  18        1.28       -4.71     13.78 o 
   2   4  18      149.79      228.72     39.03 o 
   3   4  18        1.36      -24.13     17.66 o 
   4   4  18       19.52      -11.61     22.93 o 
   1   5  18       26.68        8.93     17.37 o 
   2   5  18       28.10       12.72     18.71 o 
   3   5  18        1.44      -27.20     18.13 o 
   4   5  18        2.71      -20.66     22.75 o 
   0   6  18       41.68       49.70     36.98 o 
   1   6  18       12.20        0.44     17.48 o 
   2   6  18       10.36       -8.47     18.53 o 
   3   6  18       59.68       58.77     30.33 o 
   4   6  18        3.95      -12.21     22.78 o 
   1   7  18       12.30      -17.65     30.21 o 
   2   7  18       10.45       -8.95     18.93 o 
   3   7  18       11.95       -0.63     22.10 o 
   0   8  18      100.05      132.81     54.60 o 
   1   8  18       12.93       17.63     51.04 o 
   2   8  18       38.29       18.22     21.62 o 
   3   8  18        9.79      -10.90     22.64 o 
   1   9  18        7.89        0.00     23.84 o 
   2   9  18        3.26      -34.68     23.12 o 
   0  10  18       16.97       -8.72     39.96 o 
   1  10  18        6.67      -35.63     72.59 o 
   2   0  19       82.54       93.87     30.90 o 
   4   0  19       25.06        0.84     33.63 o 
   0   1  19       84.04      142.74     35.17 o 
   1   1  19       26.30       23.94     15.26 o 
   2   1  19       97.64      127.79     25.88 o 
   3   1  19       15.41      -18.82     19.88 o 
   4   1  19       11.20        9.32     22.44 o 
   1   2  19       10.24       12.61     16.27 o 
   2   2  19       12.84      -20.41     20.67 o 
   3   2  19        9.14       -8.14     20.64 o 
   4   2  19       13.09       18.37     23.99 o 
   0   3  19       31.19       53.22     24.97 o 
   1   3  19       20.93       -2.34     14.71 o 
   2   3  19        0.66      -23.82     15.88 o 
   3   3  19       34.39       28.46     21.24 o 
   4   3  19       15.55        3.40     33.07 o 
   1   4  19       22.98       15.60     18.77 o 
   2   4  19       35.06       73.15     21.78 o 
   3   4  19       25.99       38.38     47.68 o 
   4   4  19       26.13       23.69     22.84 o 
   0   5  19       81.21       65.74     26.58 o 
   1   5  19       10.89        5.29     19.45 o 
   2   5  19       30.01       38.06     22.30 o 
   3   5  19        8.02      -28.36     20.22 o 
   4   5  19        6.03      -32.74     21.83 o 
   1   6  19        5.86       -7.17     18.27 o 
   2   6  19       16.12      -15.59     19.92 o 
   3   6  19       18.49       -0.93     21.37 o 
   0   7  19       19.43        0.60     30.35 o 
   1   7  19       50.56       71.61     31.94 o 
   2   7  19        1.79      -27.11     18.90 o 
   3   7  19        3.92      -27.32     22.20 o 
   1   8  19        1.66       23.04     27.05 o 
   2   8  19       24.45       13.95     24.59 o 
   0   9  19       21.64       62.30     44.26 o 
   1   9  19       10.90      -18.70     23.44 o 
   0   0  20       11.60       53.76     36.38 o 
   2   0  20        1.58        9.29     24.31 o 
   4   0  20       40.79       91.10     51.13 o 
   1   1  20       36.53       18.56     18.02 o 
   2   1  20       31.08       23.49     20.67 o 
   3   1  20       19.72      -25.65     25.29 o 
   4   1  20       20.75      -16.44     36.47 o 
   0   2  20        2.33      -27.87     21.22 o 
   1   2  20       24.28       46.85     17.88 o 
   2   2  20       13.52       17.08     20.26 o 
   3   2  20       38.69       25.99     23.47 o 
   4   2  20       19.95      -27.25     25.89 o 
   1   3  20       64.11       38.84     19.00 o 
   2   3  20       31.08      -12.86     20.31 o 
   3   3  20       40.78       11.92     21.77 o 
   0   4  20       50.91       58.04     30.49 o 
   1   4  20        8.50      -27.44     18.29 o 
   2   4  20       20.33       -2.37     19.10 o 
   3   4  20        1.94       -9.04     23.50 o 
   1   5  20       18.83       22.81     20.12 o 
   2   5  20       22.73       11.54     21.06 o 
   3   5  20        2.77       -3.65     22.62 o 
   0   6  20        1.85      -26.40     35.30 o 
   1   6  20       18.16       14.46     20.22 o 
   2   6  20        6.35        1.58     21.66 o 
   1   7  20       18.24        4.59     24.10 o 
   2   7  20        6.56      -35.23     23.49 o 
   0   8  20        4.71      -30.46     35.18 o 
   1   8  20       28.88       50.68     30.86 o 
   2   0  21       46.10       51.68     29.33 o 
   0   1  21       26.98       10.84     29.87 o 
   1   1  21       10.48       24.32     17.65 o 
   2   1  21       22.21       -3.72     17.32 o 
   3   1  21        4.50      -23.30     23.47 o 
   1   2  21       39.05       17.57     18.42 o 
   2   2  21        1.43        0.26     21.06 o 
   3   2  21        7.16      -24.16     22.79 o 
   0   3  21        6.50       -3.28     22.96 o 
   1   3  21       12.20       -4.15     18.17 o 
   2   3  21       14.24       -7.91     20.55 o 
   3   3  21       16.51       -9.43     22.38 o 
   1   4  21       16.27       -3.83     21.18 o 
   2   4  21        2.69      -30.90     20.60 o 
   0   5  21       11.34       58.54     41.99 o 
   1   5  21       12.52        0.51     23.14 o 
   2   5  21       38.10       18.29     25.55 o 
   1   6  21       13.52      -44.70     37.65 o 
   0   0  22      147.86      150.62     60.64 o 
   2   0  22       47.43       65.51     32.32 o 
   1   1  22       12.13        6.87     18.36 o 
   2   1  22        2.00      -30.94     20.63 o 
   0   2  22        5.10      -16.00     23.79 o 
   1   2  22       36.87        2.42     18.71 o 
   2   2  22        7.35       -1.19     21.83 o 
   1   3  22        4.16        5.73     21.54 o 
   2   3  22        5.76      -29.84     22.03 o 
   0   4  22       89.49       90.09     34.94 o 
   1   4  22        4.81      -32.63     21.75 o 
   0   1  23       50.46       56.29     31.22 o 
                                                 
